# Supplementary material for: Utilization of preconception care and associated factors in Hosanna Town, Southern Ethiopia
Source: PLoS One. 2022 Jan 7;17(1):e0261895. doi: 10.1371/journal.pone.0261895 (PMC8741054; doi:10.1371/journal.pone.0261895)
Supplement: S1 File — (XLSX) [file pone.0261895.s001.xlsx]

## Sheet: Sheet1
N1AGE	N2MARIST	N5MOTHED	N6HUSBED	N7MOTHOC	N8HUSBOC	N9MONTHI	N10PLARE	N11GRAVI	N12GIVNB	N13PARIT	N14ALIVB	N15DEADB	N16LATRD	N17NOLTR	N18LIVCH	N19AGEFR	newcatbrin	N22MONTP	N23FRQAN	N24EVRFP	N25WHMET	N26CURNF	N27WHMET	N28EXPCO	N29WHEXP	N30EXPAD	N31WHEXP	N32MEDDI	N33WHTYP	N34FAMME	N35WHTYP	N36EVRPL	N37CURPL	N38DISHO	N39CHLAC	N40COUNS	N41WHTYC	N42KNOW1	N43KNOW2	N44KNOW3	N45KNOW4	N46KNOW5	N47KNOW6	N48KNOW7	N49KNOW8	N50KNOW9	N51KNOW1	N52KNOW1	N53KNOW1
30-34	Married	Diploma and more	Diploma and more	Government employee	Teacher	7000	Urban	3	Yes	2	2	0	No		2	20-24	2	6	2	No		No		No		No		No		No		Yes	Yes	3	No	Yes	Counseling on spacing children u	Yes	Yes	1	Mass media(Radio, TV, newspaper,	Yes	1 and 4	2 and 6	1 and 2	For all women	Yes	1 and 2	For mother only
25-29	Married	Primary education	Primary education	House wife	Daily labourer	1200	Urban	2	Yes	1	1	0	No		1	20-24	2	6	2	No		Yes	Implants	No		No		No		No		Yes	Yes	2	No	No		I don't know	Yes	2		No		Chronic hypertension	1 and 2	For all women	Yes	1 and 2	For baby and mother
25-29	Married	Secondary education	Primary education	House wife	Teacher	3000	Urban	2	Yes	1	1	0	No		1	20-24	2	7	2	No		No		No		No		No		No		Yes	No	2	No	No		Yes	Yes	1	Mass media(Radio, TV, newspaper,	No		I don't know	1 and 2	For women with chronic medical d	No		I don't know
25-29	Married	Primary education	Secondary education	House wife	Teacher	3000	Rural	11	Yes	1	1	0	No		1	20-24	2	8	2	No		Yes	Implants	No		No		No		No		Yes	Yes	3	No	No		I don't know	I don't know	2		No		I don't know	I don't know	I don't know	No		I don't know
30-34	Married	Primary education	Primary education	House wife	Daily labourer	1500	Urban	3	Yes	2	2	0	No		2	20-24	2	7	3	No		Yes	Implants	No		No		No		No		No	Yes	2	No	No		I don't know	I don't know	2		No		3 and 6	1 and 2	For all women	No		I don't know
15-19	Married	Secondary education	Secondary education	House wife	Teacher	5000	Urban	1	No									8	3	No		No		Prmigravida				No		No		Primigravida	Yes	1	No	No		No	Yes	2		Yes	Visiting health facility to seek	1, 2 and 6	1 and 2	For all women	Yes	1 and 2	For baby and mother
25-29	Married	Primary education	Primary education	Farmer	Farmer	700	Rural	4	Yes	3	3	0	No		3	15-19	1	10	4	Yes	Injectables	No		No		No		No		No		Yes	Yes	10	No	No		I don't know	Yes	2		No		I don't know	I don't know	I don't know	No		I don't know
25-29	Married	Primary education	Primary education	House wife	Merchant	5000	Urban	2	No									9	4	Yes	Pill	No		No		Yes	Abortion	Yes	Anemia	No		Yes	Yes	3	No	No		Yes	Yes	1	Health professionals inlcuding H	No		I don't know	1 and 2	For women with chronic medical d	No		For baby and mother
30-34	Married	Diploma and more	Diploma and more	Government employee	Merchant	4000	Urban	4	Yes	3	3	0	No		3	15-19	1	10	4	Yes	Injectables	Yes	Injectables	No		No		No		No		No	Yes	2.5	No	No		Yes	I don't know	1	Health professionals inlcuding H	Yes	2 and 3	1, 2 and 6	1 and 2	For all women	Yes	1 and 2	For baby and mother
25-29	Married	Secondary education	Secondary education	House wife	Daily labourer	2000	Urban	6	Yes	1	1	0	No		1	20-24	2	9	3	Yes	Injectables	No		No		Yes	1 and 4	No		No		Yes	Yes	2	No	No		I don't know	Yes	1	Mass media(Radio, TV, newspaper,	No		1, 2 and 6	I don't know	For married couples	Yes	Improve maternal health	For mother only
25-29	Married	Primary education	Primary education	House wife	Merchant	2000	Urban	3	Yes	2	2	0	No		2	20-24	2	6	1	No		No		No		No		No		No		Yes	Yes	3	No	No		Yes	Yes	1	neighbors	Yes	Diet modification	Diabtes mellitus	Drinking alcohol	For married couples	Yes	1 and 2	For baby and mother
25-29	Married	Secondary education	Primary education	House wife	Merchant	2000	Urban	1	No									9	3	No		No		Prmigravida				No		No		Primigravida	Yes	3	No	No		Yes	Yes	1	Friends	No		I don't know	I don't know	I don't know	Yes	1 and 2	For baby and mother
20-24	Married	Primary education	Primary education	House wife	mason	2000	Urban	3	Yes	2	2	0	No		2	15-19	1	8	3	Yes	Implants	Yes	Injectables	No		No		No		No		Yes	No	5	No	No		Yes	Yes	1	Mass media(Radio, TV, newspaper,	No		Chronic hypertension	I don't know	For married couples	Yes	1 and 2	For baby and mother
25-29	Married	Primary education	Primary education	House wife	Teacher	4000	Urban	3	Yes	2	2	0	No		2	15-19	1	8	4	Yes	Injectables	Yes	Injectables	No		No		No		No		Yes	No	3	No	No		Yes	Yes	1	Health professionals inlcuding H	No		I don't know	Smoking cigarette	For married couples	Yes	Improve pregnancy outcome	For baby only
20-24	Married	Diploma and more	Diploma and more	Government employee	Government employee	7800	Urban	1	No									5	1	No		No		Prmigravida				No		No		Primigravida	Yes	3	No	No		No	Yes	2		No		1 and 2	I don't know	For married couples	Yes	1 and 2	For baby and mother
25-29	Married	Diploma and more	Diploma and more	Government employee	Government employee	9000	Urban	2	Yes	1	1	0	No		1	20-24	2	6	2	No		No		No		No		No		No		Yes	Yes	1	No	No		No	Yes	1	Health professionals inlcuding H	No		1, 2 and 6	1, 2, and 3	For all women	Yes	Reduces unplanned pregnancy	For mother only
25-29	Married	Primary education	Secondary education	House wife	Teacher	8000	Urban	1	No									8	2	Yes	Implants	Yes	Implants	Prmigravida				No		No		Primigravida	Yes	3	No	Yes	Diet modification before concept	Yes	Yes	1	Health professionals inlcuding H	Yes	Visiting health facility to seek	2 and 6	I don't know	For married couples	Yes	1 and 2	For baby and mother
25-29	Married	Diploma and more	Diploma and more	Government employee	Government employee	10000	Urban	3	Yes	2	2	0	No		2	20-24	2	9	4	Yes	Implants	Yes	Pill	No		No		No		No		No	No	1	No	No		Yes	Yes	1	Mass media(Radio, TV, newspaper,	No		STIs including HIV	1 and 2	For all women	Yes	1 and 2	For baby and mother
25-29	Married	Primary education	Secondary education	House wife	Merchant	4000	Urban	1	No									9	3	No		No		Prmigravida				Yes	Ashma	No		Primigravida	Yes	2	No	No		Yes	Yes	2		No		I don't know	1 and 2	For all women	No		I don't know
20-24	Married	Diploma and more	Diploma and more	Merchant	Merchant	10000	Urban	2	Yes	1	1	0	No		1	20-24	2	3	1	Yes	Injectables	Yes	Injectables	No		No		No		No		Yes	Yes	1.5	No	Yes	Counseling on spacing children u	Yes	Yes	2		Yes	Being screened and treated for c	3 and 6	1 and 2	For all women	Yes	1 and 2	For baby and mother
25-29	Married	Diploma and more	Diploma and more	Government employee	Government employee	9000	Urban	1	No									7	4	No		No		Prmigravida				No		No		Primigravida	Yes	3	No	No		Yes	Yes	1	Health professionals inlcuding H	Yes	1, 2, and 3	STIs including HIV	1 and 2	For all women	Yes	1 and 2	For baby and mother
30-34	Married	Primary education	Secondary education	Merchant	Merchant	7000	Urban	2	Yes	1	1	0	No		1	20-24	2	8	3	Yes	Pill	Yes	Injectables	No		No		No		No		Yes	Yes	2	Yes	Yes	Diet modification before concept	Yes	Yes	1	Mass media(Radio, TV, newspaper,	Yes	1, 2, and 3	1 and 2	1 and 2	For unmarried couples	Yes	1 and 2	For baby and mother
20-24	Married	Read and write	Primary education	House wife	Daily labourer	700	Rural	1	No									7	3	No		No		Prmigravida				No		No		Primigravida	Yes	15	No	No		Yes	Yes	1	Friends	Yes	Being screened and treated for S	I don't know	I don't know	I don't know	No		I don't know
25-29	Married	Diploma and more	Diploma and more	Government employee	Merchant	10000	Urban	1	No									7	1	No		No		Prmigravida				No		No		Primigravida	Yes	2	No	No		Yes	Yes	1	Mass media(Radio, TV, newspaper,	Yes	Visiting health facility to seek	1 and 2	Drinking alcohol	For reproductive age groups	Yes	1 and 2	For baby and mother
20-24	Married	Primary education	Primary education	Merchant	Merchant	7000	Urban	2	Yes	1	1	0	No		1	20-24	2	2	1	Yes	Implants	No		Yes	RH incompatability	No		No		No		Yes	Yes	2.5	No	Yes	weight management before concept	Yes	Yes	2		Yes	Visiting health facility to seek	Chronic hypertension	I don't know	I don't know	No		I don't know
25-29	Married	Primary education	Read and write	House wife	Merchant	7000	Urban	3	Yes	2	2	0	No		2	15-19	1	8	3	Yes	Pill	No		No		No		No		No		Yes	Yes	3	No	Yes	Diet modification before concept	Yes	Yes	1	Friends	Yes	Planning pregnancy	Diabtes mellitus	1 and 2	For all women	Yes	Improve maternal health	For baby and mother
25-29	Married	Diploma and more	Diploma and more	Government employee	Government employee	14000	Urban	2	Yes	1	1	0	No		1	20-24	2	8	3	Yes	Implants	Yes	Implants	No		No		No		No		Yes	Yes	5	Yes	Yes	weight management before concept	Yes	Yes	2		Yes	2 and 4	STIs including HIV	1 and 2	For married couples	Yes	Improve pregnancy outcome	For mother only
25-29	Married	Primary education	Primary education	Government employee	Merchant	5000	Rural	4	Yes	3	3	0	No		3	15-19	1	6	1	Yes	Implants	Yes	Implants	Yes	Antepartum hemorrhage	Yes	Abortion	No		No		Yes	No	3	No	Yes	Counseling on folic acid supplem	Yes	Yes	2		Yes	1, 2, and 7	Diabtes mellitus	Drinking alcohol	For married couples	Yes	1 and 2	For baby and mother
25-29	Married	Read and write	Read and write	House wife	Daily labourer	2000	Urban	2	No									7	2	No		No		No		Yes	Abortion	Yes	Diabetes mellitus	No		Yes	Yes	2	No	No		I don't know	Yes	2		Yes	Planning pregnancy	Diabtes mellitus	Being victim of gender based vio	For married couples	No		I don't know
25-29	Married	Primary education	Read and write	House wife	Farmer	1000	Rural	4	Yes	3	3	0	No		3	15-19	1	10	5	Yes	Injectables	No		No		No		No		No		Yes	Yes	20	Yes	Yes	Diet modification before concept	Yes	Yes	1	Health professionals inlcuding H	Yes	1 and 4	1 and 2	I don't know	For married couples	Yes	1 and 2	For baby and mother
>=35	Married	Primary education	Primary education	House wife	Daily labourer	600	Rural	4	Yes	3	3	0	No		3	20-24	2	9	2	Yes	Injectables	Yes	Pill	No		No		No		Yes	Chronic hypertension	Yes	Yes	15	Yes	No		Yes	Yes	2		Yes	1, 2, and 3	1, 2 and 6	1 and 2	For all women	Yes	1 and 2	For baby and mother
20-24	Married	Read and write	Diploma and more	Merchant	Government employee	5000	Urban	1	No									3	1	No		Yes	Pill	Prmigravida				No		No		Primigravida	Yes	1	No	No		Yes	Yes	1	Health professionals inlcuding H	Yes	Planning pregnancy	1 and 2	Being over/under weight	For all women	Yes	1 and 2	For baby and mother
20-24	Married	Secondary education	Secondary education	House wife	mason	5000	Urban	2	No									9	4	No		No		No		Yes	Abortion	No		No		Yes	Yes	2	No	No		I don't know	Yes	2		No		2 and 6	1 and 2	For all women	Yes	1 and 2	For baby and mother
25-29	Married	Secondary education	Secondary education	House wife	Government employee	10000	Urban	2	Yes	1	1	0	No		1	15-19	1	7	2	Yes	Injectables	No		No		No		No		No		Yes	Yes	3	No	No		No	Yes	2		No		I don't know	1 and 2	For all women	No		I don't know
20-24	Married	Secondary education	Secondary education	House wife	Merchant	3000	Urban	2	Yes	1	1	0	No		1	15-19	1	4	1	No		Yes	Implants	No		No		No		No		Yes	No	3	No	No		I don't know	Yes	2		No		I don't know	1 and 2	For married couples	No		I don't know
30-34	Married	Diploma and more	Diploma and more	Government employee	mason	25000	Urban	3	Yes	2	2	0	No		2	20-24	2	2	1	No		No		Yes	Preeclampsia	Yes	Preterm neonate	Yes	Chronic hypertension	No		Yes	No	3	No	Yes	Counseling on spacing children u	Yes	Yes	1	Mass media(Radio, TV, newspaper,	Yes	Visiting health facility to seek	1 and 2	1 and 2	For all women	Yes	1 and 2	For baby and mother
20-24	Married	Primary education	Primary education	House wife	mason	1500	Urban	2	Yes	1	1	0	No		1	20-24	2	9	3	No		No		No		No		No		No		Yes	No	2	No	No		I don't know	Yes	2		No		I don't know	1 and 2	For reproductive age groups	No		I don't know
30-34	Married	Primary education	Primary education	House wife	mason	900	Urban	4	Yes	3	3	0	No		3	20-24	2	6	1	Yes	Injectables	Yes	Injectables	No		Yes	Abortion	No		No		Yes	No	5	No	No		I don't know	I don't know	2		No		I don't know	Drinking alcohol	For reproductive age groups	No		For baby and mother
20-24	Married	Primary education	Primary education	House wife	Merchant	2000	Urban	1	No									8	4	No		No		Prmigravida				Yes	Cardiac disease	No		Primigravida	Yes	25	No	No		Yes	Yes	1	Family members/relatives'	Yes	Visiting health facility to seek	I don't know	I don't know	For reproductive age groups	Yes	1 and 2	For baby and mother
25-29	Married	Primary education	Diploma and more	House wife	Government employee	1300	Urban	2	No									7	1	No		No		No		Yes	Abortion	No		No		Yes	Yes	6	No	No		I don't know	Yes	2		No		1, 2 and 6	I don't know	For reproductive age groups	Yes	1 and 2	For baby and mother
25-29	Married	Secondary education	Primary education	House wife	Driver	3000	Urban	1	No									7	3	No		No		Prmigravida				No		No		Primigravida	Yes	0.4	No	No		I don't know	Yes	2		No		I don't know	1 and 2	I don't know	No		I don't know
25-29	Married	Secondary education	Primary education	House wife	Farmer	5000	Urban	3	Yes	2	2	0	No		2	20-24	2	4	1	Yes	Implants	No		No		No		No		No		Yes	Yes	3	No	No		I don't know	Yes	1	Mass media(Radio, TV, newspaper,	Yes	Using family planning for spacin	Epilepsy	1 and 2	For reproductive age groups	Yes	1 and 2	For baby and mother
20-24	Married	Diploma and more	Diploma and more	student	Merchant	10000	Urban	1	No									8	3	No		No		Prmigravida				No		No		Primigravida	Yes	3	No	No		I don't know	Yes	2		No		I don't know	1 and 2	For reproductive age groups	No		I don't know
25-29	Married	Primary education	Diploma and more	House wife	Government employee	5000	Urban	1	No									9	3	No		No		Prmigravida				No		No		Primigravida	Yes	3	No	No		Yes	Yes	1	Family members/relatives'	No		Chronic hypertension	1 and 2	For reproductive age groups	Yes	1 and 2	For baby and mother
20-24	Married	Read and write	Secondary education	Merchant	mason	500	Urban	1	No									9	4	Yes	Implants	Yes	Implants	Prmigravida				No		No		Primigravida	Yes	2	No	No		I don't know	Yes	2		No		STIs including HIV	1 and 2	For reproductive age groups	No		I don't know
30-34	Married	Diploma and more	Secondary education	Government employee	Government employee	15000	Urban	3	Yes	1	1	0	No		1	20-24	2	6	2	Yes	Injectables	Yes	Implants	No		Yes	Abortion	No		No		Yes	Yes	5	No	No		Yes	Yes	1	Mass media(Radio, TV, newspaper,	Yes	Being screened and treated for c	1, 2 and 6	1, 2, and 3	For all women	Yes	1 and 2	For baby and mother
20-24	Married	Diploma and more	Secondary education	Government employee	Driver	3000	Urban	3	Yes	1	1	0	No		1	20-24	2	8	3	No		Yes	Pill	No		Yes	Abortion	No		No		Yes	Yes	3	No	No		No	Yes	1	Mass media(Radio, TV, newspaper,	Yes	Being screened and treated for c	Chronic renal disease	1 and 2	For all women	Yes	1 and 2	For baby and mother
20-24	Married	Primary education	Primary education	House wife	Merchant	5000	Urban	1	No									9	4	Yes	Injectables	No		Prmigravida				No		No		Primigravida	Yes	1	No	No		I don't know	I don't know	2		No		I don't know	1 and 2	I don't know	No		I don't know
25-29	Married	Primary education	Primary education	House wife	Merchant	4000	Urban	3	Yes	2	2	0	No		2	15-19	1	10	4	Yes	Injectables	Yes	Implants	No		No		No		No		Yes	Yes	1.5	No	No		Yes	Yes	2		No		I don't know	I don't know	For all women	Yes	Improve maternal health	For mother only
25-29	Married	Primary education	Secondary education	House wife	Daily labourer	5000	Urban	4	Yes	2	1	2	No		2	20-24	2	6	3	Yes	Implants	No		No		Yes	Stillbirth	No		No		Yes	Yes	1.5	No	No		No	Yes	1	Health professionals inlcuding H	No		I don't know	Smoking cigarette	For all women	Yes	Improve maternal health	For baby only
20-24	Married	Secondary education	Diploma and more	student	Government employee	9000	Urban	1	No									5	1	No		No		Prmigravida				No		No		Primigravida	Yes	2	No	No		Yes	Yes	2		No		1, 2 and 6	Drinking alcohol	For married couples	Yes	1 and 2	For baby and mother
25-29	Married	Diploma and more	Secondary education	House wife	mason	1000	Urban	3	Yes	2	2	0	No		2	20-24	2	9	3	No		No		No		No		No		No		Yes	No	1	No	Yes	Counseling on spacing children u	Yes	Yes	2		Yes	2 and 3	STIs including HIV	1 and 2	For all women	Yes	1 and 2	For baby and mother
20-24	Married	Primary education	Secondary education	House wife	Driver	4000	Urban	2	Yes	1	1	0	No		1	15-19	1	6	1	No		No		No		No		No		No		Yes	Yes	0.5	No	No		No	Yes	2		Yes	Diet modification	I don't know	I don't know	For all women	Yes	1 and 2	For baby and mother
25-29	Married	Primary education	Primary education	House wife	Daily labourer	2000	Urban	2	Yes	1	1	0	No		1	20-24	2	5	1	Yes	Pill	Yes	Pill	No		No		No		No		Yes	Yes	3	No	No		Yes	Yes	1	Family members/relatives'	No		STIs including HIV	1 and 2	For women with chronic medical d	Yes	1 and 2	For baby and mother
25-29	Married	Diploma and more	Diploma and more	Government employee	Government employee	4500	Urban	2	Yes	1	1	0	No		1	20-24	2	5	2	No		Yes	Implants	No		No		No		No		Yes	Yes	1	No	No		Yes	Yes	1	Health professionals inlcuding H	Yes	2 and 3	1, 2 and 6	1 and 2	For all women	Yes	1 and 2	For baby and mother
20-24	Married	Secondary education	Primary education	House wife	Driver	9000	Urban	1	No									5	2	No		No		Prmigravida				No		No		Primigravida	Yes	2.5	No	No		I don't know	I don't know	2		No		1, 2 and 6	1 and 2	For all women	Yes	1 and 2	For baby and mother
15-19	Married	Primary education	Secondary education	student	Driver	4500	Urban	1	No									6	2	No		No		Prmigravida				No		No		Primigravida	Yes	2	No	No		Yes	Yes	2		No		I don't know	1 and 2	For all women	Yes	1 and 2	For baby and mother
25-29	Married	Primary education	Secondary education	House wife	mason	700	Urban	1	No									8	4	No		No		Prmigravida				No		No		Primigravida	Yes	1	No	No		Yes	Yes	2		No		I don't know	1 and 2	For all women	Yes	1 and 2	For baby and mother
15-19	Married	Primary education	Primary education	House wife	mason	3000	Urban	1	No									5	1	No		No		Prmigravida				No		No		Primigravida	Yes	3	No	No		I don't know	Yes	1	Family members/relatives'	No		I don't know	1 and 2	For all women	Yes	1 and 2	For baby and mother
20-24	Married	Secondary education	Secondary education	House wife	Driver	3500	Urban	2	Yes	1	1	0	No		1	15-19	1	9	3	Yes	Injectables	No		No		No		No		No		Yes	Yes	0.5	No	No		I don't know	Yes	2		No		I don't know	1 and 2	For all women	Yes	1 and 2	For baby and mother
>=35	Married	No formal education	Primary education	Merchant	Merchant	5000	Urban	7	Yes	6	6	0	No		6	15-19	1	9	4	Yes	Implants	No		Yes	2 and 4	No		No		No		Yes	No	10	No	No		I don't know	Yes	2		No		I don't know	I don't know	I don't know	No		I don't know
20-24	Married	Primary education	Primary education	House wife	mason	900	Urban	1	No									4	1	No		No		Prmigravida				No		No		Primigravida	Yes	3	No	No		Yes	Yes	1	Others	Yes	Planning pregnancy	1 and 6	1 and 2	For all women	Yes	1 and 2	For baby and mother
25-29	Married	Primary education	Primary education	House wife	Merchant	600	Urban	1	No									9	4	No		No		Prmigravida				No		No		Primigravida	Yes	2	No	No		I don't know	Yes	2		Yes	Visiting health facility to seek	I don't know	I don't know	I don't know	No		I don't know
30-34	Married	Diploma and more	Primary education	House wife	Driver	3500	Urban	5	Yes	3	3	0	No		3	20-24	2	9	3	Yes	Implants	Yes	Injectables	No		Yes	Abortion	No		No		Yes	Yes	3	No	No		Yes	Yes	2		No		I don't know	1 and 2	I don't know	No		I don't know
30-34	Married	Secondary education	Secondary education	Merchant	Merchant	5000	Urban	3	Yes	2	2	0	No		2	15-19	1	6	2	Yes	Implants	Yes	Intrauterine device	No		No		No		No		Yes	Yes	2.5	No	No		Yes	Yes	2		Yes	1, 2, and 3	1, 2 and 6	1 and 2	For all women	Yes	1 and 2	For baby and mother
25-29	Married	Diploma and more	Secondary education	Government employee	Government employee	3000	Urban	3	Yes	2	2	0	No		2	20-24	2	7	2	Yes	Injectables	Yes	Injectables	No		No		No		No		Yes	Yes	3	No	No		Yes	Yes	2		No		1, 2 and 6	1 and 2	For all women	Yes	1 and 2	For baby and mother
20-24	Married	Diploma and more	Diploma and more	Government employee	mason	10200	Urban	1	No									8	4	No		No		Prmigravida				No		No		Primigravida	Yes	3	No	No		Yes	Yes	2		No		I don't know	1 and 2	For all women	Yes	1 and 2	For baby and mother
30-34	Married	Primary education	Primary education	House wife	Government employee	900	Urban	2	Yes	1	1	0	No		1	20-24	2	9	3	No		Yes	Intrauterine device	No		No		No		No		Yes	Yes	2.5	No	No		Yes	Yes	1	Mass media(Radio, TV, newspaper,	Yes	1, 2, and 3	1 and 2	1 and 2	For all women	Yes	1 and 2	For baby and mother
25-29	Married	Secondary education	Primary education	House wife	Merchant	2000	Urban	1	No									4	1	No		No		Prmigravida				No		No		Primigravida	No	1	No	No		Yes	Yes	2		Yes	2, 3, and 10	Genetic disease	I don't know	For all women	Yes	1 and 2	For baby and mother
25-29	Married	Primary education	Secondary education	Merchant	Merchant	5000	Urban	1	No									8	3	No		No		Prmigravida				No		No		Primigravida	Yes	0.5	No	No		No	Yes	2		No		Depression	I don't know	I don't know	Yes	Improve maternal health	For mother only
20-24	Married	Primary education	Secondary education	Merchant	Daily labourer	3000	Urban	2	Yes	1	1	0	No		1	15-19	1	5	1	Yes	Implants	Yes	Implants	No		No		No		No		Yes	Yes	2	No	No		Yes	Yes	2		No		I don't know	I don't know	For all women	Yes	1 and 2	For baby and mother
25-29	Married	Diploma and more	Diploma and more	Government employee	Government employee	10000	Urban	4	Yes	3	3	0	No		3	15-19	1	5	1	Yes	Injectables	No		No		No		No		No		Yes	Yes	2.5	No	No		Yes	Yes	1	Others	Yes	Using family planning for spacin	1 and 2	1 and 2	For all women	Yes	1 and 2	For baby and mother
>=35	Married	Primary education	Primary education	House wife	Farmer	900	Urban	6	Yes	4	4	0	No		4	20-24	2	6	1	Yes	Implants	No		No		Yes	Abortion	No		No		Yes	Yes	3	No	No		I don't know	Yes	2		No		I don't know	I don't know	I don't know	No		I don't know
20-24	Married	Diploma and more	Diploma and more	Government employee	Government employee	4200	Urban	2	No									9	4	No		No		No		Yes	Abortion	No		Yes	Diabetes mellitus	Yes	Yes	1.5	No	No		I don't know	Yes	2		No		1 and 2	1 and 2	For all women	Yes	1 and 2	For baby and mother
25-29	Married	Diploma and more	Diploma and more	Government employee	Government employee	12000	Urban	2	Yes	1	1	1	No		1	20-24	2	8	4	No		No		No		Yes	Stillbirth	No		No		Yes	Yes	20	No	No		Yes	Yes	2		Yes	2 and 3	1, 2 and 6	1 and 2	For all women	Yes	1 and 2	For baby and mother
20-24	Married	Primary education	Primary education	Merchant	Merchant	4000	Urban	1	No									6	3	No		No		Prmigravida				No		No		Primigravida	Yes	2	No	No		Yes	Yes	2		Yes	2 and 4	STIs including HIV	1 and 2	For all women	Yes	1 and 2	For baby and mother
20-24	Married	Secondary education	Secondary education	House wife	mason	1500	Urban	2	No									7	3	No		No		Yes	RH incompatability	Yes	Abortion	No		No		Yes	Yes	10	No	No		Yes	Yes	1	Friends	Yes	1, 2, and 7	Genetic disease	Smoking cigarette	For all women	Yes	1 and 2	For baby and mother
20-24	Married	Diploma and more	Diploma and more	student	Government employee	5000	Urban	1	No									5	1	No		No		Prmigravida				No		No		Primigravida	Yes	1	No	No		I don't know	I don't know	2		No		STIs including HIV	I don't know	For all women	Yes	1 and 2	For baby and mother
20-24	Married	Diploma and more	Diploma and more	House wife	Government employee	5000	Urban	1	No									6	1	No		No		Prmigravida				No		No		Primigravida	Yes	1.5	No	No		I don't know	I don't know	2		No		STIs including HIV	I don't know	For all women	Yes	Improve maternal health	For mother only
20-24	Married	Primary education	Secondary education	House wife	Merchant	1000	Urban	1	No									5	1	No		No		Prmigravida				No		No		Primigravida	Yes	3	No	No		I don't know	Yes	2		No		1 and 2	I don't know	For all women	Yes	1 and 2	For baby and mother
30-34	Married	Diploma and more	Diploma and more	House wife	Merchant	5000	Urban	3	Yes	2	2	0	No		2	20-24	2	4	1	Yes	Implants	Yes	Implants	No		No		No		No		Yes	Yes	1	No	No		Yes	Yes	1	Mass media(Radio, TV, newspaper,	Yes	2, 3, and 10	1 and 6	Being victim of gender based vio	For all women	Yes	1 and 2	For baby and mother
20-24	Married	Primary education	Primary education	House wife	Merchant	3000	Urban	2	Yes	1	1	0	No		1	15-19	1	6	1	No		Yes	Implants	No		No		No		No		Yes	Yes	1	No	No		Yes	Yes	2		Yes	2 and 4	STIs including HIV	I don't know	For all women	Yes	1 and 2	For baby and mother
25-29	Married	Diploma and more	Diploma and more	Government employee	Government employee	13000	Urban	2	Yes	1	1	0	No		1	20-24	2	6	1	No		Yes	Implants	No		No		No		No		Yes	Yes	2	No	No		Yes	Yes	2		Yes	Being screened and treated for S	Chronic hypertension	Smoking cigarette	For all women	Yes	1 and 2	For baby and mother
20-24	Married	Diploma and more	Secondary education	student	Merchant	4000	Urban	1	No									5	1	No		No		Prmigravida				No		No		Primigravida	Yes	1	No	No		Yes	Yes	2		No		I don't know	I don't know	For all women	Yes	1 and 2	For baby and mother
25-29	Married	Primary education	Secondary education	House wife	Merchant	3000	Urban	3	Yes	1	1	0	Yes	1	1	20-24	2	7	2	Yes	Injectables	No		Yes	Antepartum hemorrhage	Yes	Preterm neonate	No		No		Yes	Yes	2	No	Yes	Counseling on spacing children u	Yes	Yes	2		No		I don't know	1 and 2	I don't know	No		I don't know
15-19	Married	Primary education	Primary education	House wife	mason	5000	Urban	2	No									7	3	No		No		No		Yes	Abortion	No		No		Yes	Yes	3	No	No		I don't know	Yes	2		No		I don't know	1 and 2	I don't know	No		I don't know
25-29	Married	Diploma and more	Secondary education	student	Driver	5000	Urban	2	Yes	1	1	0	No		1	20-24	2	9	5	No		Yes	Implants	No		No		No		No		Yes	Yes	1.5	No	No		Yes	Yes	2		Yes	2 and 3	STIs including HIV	1, 2, and 3	For all women	Yes	1 and 2	For baby and mother
20-24	Married	Diploma and more	Diploma and more	Government employee	Government employee	14000	Urban	1	No									6	3	Yes	Implants	No		Prmigravida				No		No		Primigravida	Yes	1	No	Yes	Counseling on spacing children u	Yes	Yes	2		Yes	Visiting health facility to seek	1 and 2	1 and 2	For all women	Yes	1 and 2	For baby and mother
>=35	Married	Diploma and more	Diploma and more	Government employee	Government employee	12000	Urban	4	Yes	3	3	0	No		3	20-24	2	5	1	Yes	Implants	No		No		No		No		No		Yes	Yes	2	No	No		Yes	Yes	2		Yes	Using family planning for spacin	1, 2 and 6	I don't know	For all women	Yes	1 and 2	For baby and mother
20-24	Married	Primary education	Diploma and more	Government employee	Government employee	9000	Urban	2	Yes	1	1	0	No		1	20-24	2	6	1	No		No		No		Yes	Preterm neonate	No		No		Yes	Yes	2	No	No		Yes	Yes	2		No		I don't know	I don't know	I don't know	No		I don't know
20-24	Married	Secondary education	Secondary education	House wife	mason	2800	Urban	2	No									9	3	No		No		No		Yes	Stillbirth	No		No		Yes	Yes	4	No	Yes	Diet modification before concept	Yes	Yes	1	Health professionals inlcuding H	No		I don't know	I don't know	For all women	Yes	1 and 2	For baby and mother
25-29	Married	Read and write	Diploma and more	House wife	mason	5000	Urban	2	Yes	1	1	0	No		1	20-24	2	9	3	No		Yes	Implants	No		No		No		No		Yes	Yes	3	No	No		Yes	Yes	1	Mass media(Radio, TV, newspaper,	Yes	Using family planning for spacin	I don't know	Smoking cigarette	For all women	Yes	Improve maternal health	For mother only
25-29	Married	Primary education	Diploma and more	House wife	Government employee	15000	Urban	2	Yes	1	1	0	No		1	20-24	2	5	1	No		Yes	Implants	Yes	CS delivery	No		No		No		Yes	Yes	2	No	No		Yes	Yes	2		Yes	1, 2, and 3	1 and 2	I don't know	For all women	Yes	1 and 2	For baby and mother
25-29	Married	Read and write	Secondary education	House wife	Driver	5000	Urban	3	Yes	2	2	0	No		2	15-19	1	6	2	No		Yes	Implants	No		Yes	Abortion	No		No		Yes	Yes	1	No	No		I don't know	Yes	2		No		I don't know	I don't know	I don't know	No		I don't know
30-34	Married	Secondary education	Secondary education	House wife	Merchant	5000	Urban	2	Yes	1	1	0	No		1	20-24	2	6	2	No		Yes	Implants	No		No		No		No		Yes	Yes	1	No	No		Yes	Yes	1	Health professionals inlcuding H	Yes	1, 2, and 3	STIs including HIV	I don't know	For all women	Yes	1 and 2	For baby and mother
25-29	Married	Secondary education	Diploma and more	Merchant	mason	5000	Urban	1	No									7	2	No		No		Prmigravida				No		No		Primigravida	Yes	0.5	No	No		Yes	Yes	2		Yes	Being screened and treated for S	2 and 6	I don't know	For all women	Yes	1 and 2	For baby and mother
20-24	Married	Diploma and more	Secondary education	House wife	Merchant	7000	Urban	1	No									6	3	No		No		Prmigravida				No		No		Primigravida	Yes	2.5	No	No		Yes	Yes	1	Mass media(Radio, TV, newspaper,	Yes	2 and 4	1 and 2	Exposure to radiation or chemica	For all women	Yes	1 and 2	For baby and mother
25-29	Married	Diploma and more	Diploma and more	Government employee	mason	16000	Urban	1	No									4	3	No		No		Prmigravida				No		No		Primigravida	Yes	3	No	No		Yes	Yes	1	Family members/relatives'	Yes	1 and 3	1, 2 and 6	1, 2, and 3	For all women	Yes	1 and 2	For baby and mother
>=35	Married	Read and write	Read and write	House wife	Merchant	6000	Urban	1	No									8	3	No		No		Prmigravida				No		No		Primigravida	Yes	2	No	No		Yes	Yes	2		Yes	Visiting health facility to seek	I don't know	I don't know	I don't know	No		I don't know
30-34	Married	Diploma and more	Diploma and more	Government employee	Government employee	8000	Urban	3	Yes	2	2	0	No		2	15-19	1	5	2	Yes	Injectables	No		No		No		No		No		Yes	Yes	1.5	No	No		Yes	Yes	2		Yes	1, 2, and 7	1, 2 and 6	1 and 2	For all women	Yes	1 and 2	For baby and mother
30-34	Married	Primary education	Primary education	House wife	Daily labourer	800	Urban	3	Yes	2	2	0	No		2	20-24	2	9	2	Yes	Pill	No		No		No		No		Yes	Diabetes mellitus	Yes	Yes	3	No	No		Yes	Yes	2		No		STIs including HIV	1 and 2	For all women	Yes	1 and 2	For baby and mother
25-29	Married	Primary education	Primary education	House wife	Daily labourer	700	Urban	1	No									6	2	No		No		Prmigravida				No		No		Primigravida	Yes	2.5	No	No		I don't know	Yes	2		No		I don't know	1 and 2	For all women	Yes	Improve maternal health	For baby and mother
25-29	Married	Primary education	Primary education	House wife	Daily labourer	900	Urban	3	Yes	2	2	0	No		2	15-19	1	9	2	Yes	Implants	Yes	Implants	No		No		No		No		Yes	Yes	2	No	Yes	Counseling on folic acid supplem	Yes	Yes	2		No		I don't know	I don't know	I don't know	No		I don't know
20-24	Married	Primary education	Primary education	House wife	Farmer	650	Rural	1	No									10	5	No		No		Prmigravida				No		No		Primigravida	Yes	4	No	No		I don't know	I don't know	2		No		I don't know	I don't know	For all women	No		I don't know
25-29	Married	Primary education	Diploma and more	House wife	Teacher	5000	Urban	2	Yes	1	1	0	No		1	20-24	2	5	1	No		No		No		Yes	Abortion	No		Yes	Chronic hypertension	Yes	Yes	3	No	No		Yes	Yes	2		Yes	Visiting health facility to seek	STIs including HIV	1 and 2	For reproductive age groups	Yes	Improve pregnancy outcome	For baby and mother
25-29	Married	Primary education	Primary education	House wife	mason	600	Rural	2	Yes	1	1	0	No		1	20-24	2	10	4	Yes	Injectables	Yes	Injectables	No		No		No		No		Yes	Yes	15	No	No		I don't know	I don't know	1	Health professionals inlcuding H	No		STIs including HIV	1 and 2	For reproductive age groups	No		I don't know
25-29	Married	Read and write	Read and write	House wife	Daily labourer	4000	Urban	2	Yes	1	1	0	No		1	15-19	1	6	2	Yes	Injectables	Yes	Injectables	No		No		No		No		Yes	Yes	2	No	No		No	Yes	2		Yes	1 and 4	2 and 6	1 and 2	For all women	Yes	Reduces unplanned pregnancy	For mother only
20-24	Married	Diploma and more	Diploma and more	Government employee	Government employee	8000	Urban	1	No									6	2	No		No		Prmigravida				No		No		Primigravida	Yes	0.5	No	Yes	Counseling on folic acid supplem	Yes	Yes	1	Others	Yes	2 and 3	1, 2 and 6	1, 2, and 3	For all women	Yes	1 and 2	For baby and mother
20-24	Married	Secondary education	Primary education	House wife	Merchant	6800	Urban	1	No									7	3	No		No		Prmigravida				No		No		Primigravida	Yes	2	No	No		Yes	Yes	1	Health professionals inlcuding H	Yes	2 and 4	I don't know	Smoking cigarette	For all women	Yes	Improve maternal health	For baby only
20-24	Married	No formal education	Primary education	House wife	Farmer	750	Rural	1	No									10	5	No		No		Prmigravida				No		No		Primigravida	Yes	5	No	No		Yes	Yes	2		No		Diabtes mellitus	I don't know	For all women	No		I don't know
15-19	Married	Secondary education	Secondary education	House wife	Merchant	2000	Urban	1	No									7	2	No		No		Prmigravida				No		No		Primigravida	Yes	1.5	No	No		Yes	Yes	1	Family members/relatives'	Yes	1, 2, and 7	I don't know	I don't know	For all women	Yes	1 and 2	For baby and mother
25-29	Married	Diploma and more	Diploma and more	Government employee	Government employee	10000	Urban	2	Yes	1	1	0	No		1	20-24	2	5	2	No		Yes	Implants	No		No		No		No		Yes	Yes	2	No	No		Yes	Yes	1	Mass media(Radio, TV, newspaper,	Yes	1, 2, and 7	2 and 6	Drinking alcohol	For all women	Yes	1 and 2	For baby and mother
25-29	Married	Diploma and more	Diploma and more	Government employee	Government employee	4500	Urban	2	Yes	1	1	0	No		1	20-24	2	7	2	No		No		Yes	CS delivery	No		No		Yes	Chronic hypertension	Yes	Yes	1	No	No		Yes	Yes	1	Mass media(Radio, TV, newspaper,	Yes	1, 2, and 7	STIs including HIV	Drinking alcohol	For all women	Yes	1 and 2	For mother only
20-24	Married	Secondary education	Diploma and more	House wife	Government employee	3800	Urban	1	No									4	1	No		No		Prmigravida				No		No		Primigravida	Yes	2	No	No		I don't know	Yes	1	Family members/relatives'	Yes	2 and 3	STIs including HIV	Drinking alcohol	For all women	Yes	1 and 2	For baby and mother
25-29	Married	Diploma and more	Diploma and more	House wife	Government employee	11000	Urban	2	Yes	1	1	0	No		1	20-24	2	7	3	Yes	Calendar method	Yes	Implants	No		No		No		Yes	Chronic hypertension	Yes	Yes	1.5	No	No		Yes	Yes	2		No		1, 2 and 6	1, 2, and 3	For all women	Yes	1 and 2	For baby and mother
25-29	Married	Diploma and more	Primary education	Government employee	Merchant	4500	Urban	1	No									7	2	No		No		Prmigravida				No		No		Primigravida	Yes	3	No	No		Yes	Yes	1	Family members/relatives'	Yes	2, 3, and 10	STIs including HIV	1 and 2	For all women	Yes	1 and 2	For baby and mother
15-19	Married	Secondary education	Secondary education	student	Merchant	20000	Urban	1	No									7	3	No		No		Prmigravida				No		No		Primigravida	Yes	1	No	No		Yes	Yes	1	Family members/relatives'	No		Diabtes mellitus	1 and 2	For all women	Yes	1 and 2	For baby and mother
15-19	Married	Primary education	Secondary education	House wife	Merchant	3000	Urban	2	Yes	1	1	0	No		1	15-19	1	7	2	No		No		No		No		No		No		Yes	Yes	1	No	No		I don't know	I don't know	2		No		I don't know	I don't know	I don't know	No		I don't know
25-29	Married	Diploma and more	Diploma and more	Merchant	Merchant	8500	Urban	1	No									5	2	No		Yes	Implants	Prmigravida				No		No		Primigravida	Yes	2	No	No		Yes	Yes	1	Others	Yes	1, 2, and 3	1, 2 and 6	1 and 2	For all women	Yes	1 and 2	For baby and mother
25-29	Married	Primary education	Secondary education	House wife	mason	1500	Urban	4	Yes	3	3	0	No		3	15-19	1	3	1	Yes	Implants	Yes	Implants	No		No		No		No		Yes	Yes	0.1	No	No		Yes	Yes	2		Yes	2 and 4	1, 2 and 6	1 and 2	For reproductive age groups	Yes	1 and 2	For baby and mother
25-29	Married	Diploma and more	Secondary education	Merchant	Merchant	7000	Urban	1	No									4	1	No		No		Prmigravida				No		No		Primigravida	Yes	5	No	No		Yes	Yes	1	Mass media(Radio, TV, newspaper,	Yes	1 and 3	1, 2 and 6	1 and 2	For reproductive age groups	Yes	1 and 2	For baby and mother
25-29	Married	Primary education	Primary education	House wife	Driver	1000	Urban	3	Yes	2	1	0	No		2	15-19	1	6	1	Yes	Implants	Yes	Implants	No		No		No		No		Yes	Yes	4	No	No		I don't know	I don't know	2		No		I don't know	1 and 2	For all women	Yes	1 and 2	For baby and mother
25-29	Married	Diploma and more	Diploma and more	Government employee	Government employee	9000	Urban	1	No									5	2	No		No		Prmigravida				No		No		Primigravida	Yes	2	No	No		Yes	Yes	1	Mass media(Radio, TV, newspaper,	Yes	Planning pregnancy	STIs including HIV	1 and 2	For married couples	Yes	1 and 2	For baby and mother
25-29	Married	Primary education	Diploma and more	House wife	Government employee	5000	Urban	1	No									5	2	No		No		Prmigravida				No		No		Primigravida	Yes	2	No	No		Yes	Yes	2		No		I don't know	I don't know	For all women	Yes	Improve maternal health	For mother only
15-19	Married	Diploma and more	Primary education	House wife	Driver	7000	Urban	1	No									4	1	No		No		Prmigravida				No		No		Primigravida	No	0.2	No	No		No	Yes	1	Health professionals inlcuding H	Yes	2 and 4	1, 2 and 6	1 and 2	For married couples	Yes	1 and 2	For baby and mother
20-24	Married	Diploma and more	Diploma and more	House wife	Government employee	7000	Urban	1	No									4	1	Yes	Pill	No		Prmigravida				No		No		Primigravida	Yes	3	No	No		I don't know	Yes	2		No		1 and 2	1 and 2	For all women	Yes	1 and 2	For baby and mother
25-29	Married	No formal education	Primary education	House wife	Driver	10000	Urban	2	Yes	1	1	0	No		1	15-19	1	6	4	No		No		No		No		No		No		Yes	Yes	8	No	No		I don't know	Yes	2		Yes	1, 2, and 3	STIs including HIV	1 and 2	For all women	Yes	1 and 2	For baby and mother
30-34	Married	Primary education	Primary education	House wife	mason	2000	Urban	4	Yes	3	3	0	No		3	15-19	1	8	2	Yes	Injectables	Yes	Injectables	No		No		No		No		Yes	Yes	2	No	No		Yes	Yes	2		Yes	Visiting health facility to seek	1, 2 and 6	1 and 2	For all women	Yes	1 and 2	For baby and mother
25-29	Married	Primary education	Secondary education	House wife	Daily labourer	1500	Rural	2	Yes	1	1	0	No		1	20-24	2	7	2	Yes	Implants	No		No		No		No		No		Yes	Yes	4	No	No		No	Yes	2		No		I don't know	I don't know	I don't know	Yes	1 and 2	For mother only
25-29	Widowed	Secondary education	Secondary education	Teacher	Driver	4000	Urban	1	No									6	1	No		No		Prmigravida				No		No		Primigravida	Yes	3	No	No		Yes	Yes	1	Health professionals inlcuding H	Yes	1, 2, and 3	1 and 2	Smoking cigarette	For all women	Yes	1 and 2	For baby and mother
30-34	Married	Secondary education	Diploma and more	Daily labourer	Merchant	5000	Urban	3	Yes	2	2	0	No		2	20-24	2	3	1	No		No		No		No		No		No		Yes	Yes	0.5	No	No		Yes	Yes	1	Health professionals inlcuding H	Yes	2, 3, and 10	STIs including HIV	1 and 2	For all women	Yes	1 and 2	For baby and mother
25-29	Married	Primary education	No formal education	Merchant	Daily labourer	6000	Urban	4	Yes	2	2	0	No		2	15-19	1	5	1	No		No		No		Yes	Abortion	No		No		Yes	Yes	0.5	No	No		Yes	Yes	2		No		1 and 2	I don't know	For all women	Yes	1 and 2	For baby and mother
20-24	Married	Secondary education	Primary education	House wife	Driver	8000	Urban	2	Yes	1	1	0	No		1	15-19	1	9	1	Yes	Implants	No		No		No		No		No		Yes	Yes	0.5	No	No		Yes	Yes	2		Yes	2, 3, and 10	1, 2 and 6	1 and 2	For all women	Yes	1 and 2	For baby and mother
>=35	Married	Primary education	Primary education	House wife	Merchant	400	Urban	6	Yes	5	5	0	No		5	15-19	1	6	1	No		No		No		No		No		No		Yes	Yes	3	No	No		I don't know	I don't know	2		No		I don't know	I don't know	I don't know	No		I don't know
20-24	Married	Secondary education	Diploma and more	House wife	Government employee	2000	Urban	1	No									6	2	No		No		Prmigravida				No		No		Primigravida	Yes	0.3	No	No		Yes	Yes	2		No		2 and 6	I don't know	For all women	Yes	1 and 2	For baby and mother
25-29	Married	Diploma and more	Secondary education	student	Merchant	9000	Urban	1	No									4	3	No		No		Prmigravida				No		No		Primigravida	Yes	2.5	No	No		Yes	Yes	2		Yes	2 and 3	Genetic disease	1 and 2	For all women	Yes	1 and 2	For baby and mother
25-29	Married	Primary education	Primary education	House wife	Driver	6000	Urban	2	Yes	1	1	0	No		1	20-24	2	4	2	No		No		No		No		No		No		Yes	Yes	0.5	No	No		Yes	Yes	1	Mass media(Radio, TV, newspaper,	Yes	Visiting health facility to seek	I don't know	1 and 2	For all women	Yes	1 and 2	For baby and mother
20-24	Married	Secondary education	Diploma and more	Merchant	Merchant	6000	Urban	1	No									8	2	No		No		Prmigravida				No		No		Primigravida	Yes	2.5	No	No		I don't know	Yes	2		No		1 and 6	1 and 2	For all women	Yes	1 and 2	For baby and mother
15-19	Married	Secondary education	Secondary education	House wife	mason	21000	Urban	1	No									5	1	No		No		Prmigravida				No		No		Primigravida	Yes	2	No	No		I don't know	I don't know	2		No		I don't know	I don't know	For all women	No		I don't know
20-24	Married	Secondary education	Diploma and more	House wife	Driver	300	Urban	1	No									5	1	No		No		Prmigravida				No		No		Primigravida	Yes	2	No	No		No	Yes	2		Yes	Being screened and treated for c	STIs including HIV	1 and 2	For all women	Yes	1 and 2	For baby and mother
20-24	Married	Secondary education	Secondary education	House wife	Daily labourer	2000	Urban	2	Yes	1	1	0	No		1	20-24	2	2	1	No		No		No		Yes	Stillbirth	No		No		Yes	Yes	2	No	No		Yes	Yes	2		Yes	Being screened and treated for c	STIs including HIV	1 and 2	For all women	Yes	1 and 2	For baby and mother
25-29	Married	Primary education	Primary education	Merchant	Merchant	5000	Urban	2	Yes	1	1	0	No		1	20-24	2	8	3	No		No		No		No		No		No		Yes	Yes	1.5	No	No		I don't know	Yes	2		No		Chronic hypertension	1 and 2	For all women	No		I don't know
30-34	Married	No formal education	No formal education	Merchant	Merchant	1000	Urban	4	Yes	3	3	0	No		3	15-19	1	6	2	No		Yes	Injectables	No		No		No		No		Yes	Yes	1	No	No		I don't know	I don't know	2		No		I don't know	I don't know	I don't know	No		I don't know
25-29	Married	Primary education	Secondary education	House wife	mason	5000	Urban	1	No									10	4	No		No		Prmigravida				No		No		Primigravida	Yes	2.5	No	No		Yes	Yes	2		No		I don't know	I don't know	I don't know	No		I don't know
25-29	Married	Secondary education	Secondary education	House wife	Driver	10000	Urban	3	Yes	2	2	0	No		2	20-24	2	6	1	Yes	Pill	Yes	Pill	No		No		No		No		Yes	Yes	2.5	No	No		Yes	Yes	2		No		I don't know	1 and 2	For women with chronic medical d	No		I don't know
30-34	Married	Diploma and more	Diploma and more	student	mason	20000	Urban	3	Yes	2	2	0	No		2	20-24	2	9	4	Yes	Implants	Yes	Implants	No		No		No		No		Yes	Yes	2	No	No		Yes	Yes	2		Yes	1, 2, and 3	1 and 2	1 and 2	For all women	Yes	1 and 2	For baby and mother
20-24	Married	Secondary education	Primary education	House wife	Driver	2000	Urban	2	Yes	1	1	0	No		2	15-19	1	5	2	No		Yes	Injectables	No		No		No		No		Yes	Yes	2	No	No		Yes	Yes	2		Yes	1, 2, and 3	Chronic hypertension	1 and 2	For all women	Yes	1 and 2	For baby and mother
20-24	Married	Diploma and more	Secondary education	House wife	mason	10000	Urban	1	No									2	1	No		No		Prmigravida				No		No		Primigravida	Yes	2.5	No	No		I don't know	I don't know	2		No		I don't know	1 and 2	I don't know	No		I don't know
25-29	Married	Primary education	Primary education	House wife	mason	20000	Urban	1	No									4	2	No		No		Prmigravida				No		No		Primigravida	Yes	1.5	No	No		I don't know	Yes	1	Family members/relatives'	No		I don't know	I don't know	I don't know	No		I don't know
15-19	Married	Secondary education	Secondary education	Merchant	Merchant	10000	Urban	1	No									3	1	No		No		Prmigravida				No		No		Primigravida	Yes	1	No	No		Yes	Yes	2		No		STIs including HIV	1 and 2	For all women	Yes	Improve maternal health	For baby and mother
30-34	Married	Primary education	Secondary education	House wife	Driver	8500	Urban	3	Yes	2	2	0	No		2	20-24	2	9	2	Yes	Implants	No		No		No		No		No		Yes	Yes	0.5	No	No		Yes	Yes	2		Yes	1, 2, and 3	1 and 2	Drinking alcohol	For all women	Yes	1 and 2	For baby and mother
25-29	Married	Primary education	Secondary education	House wife	Driver	3000	Rural	3	Yes	2	2	0	No		2	15-19	1	9	3	Yes	Implants	Yes	Implants	No		No		No		No		Yes	Yes	5	No	No		Yes	Yes	2		No		1 and 2	I don't know	For unmarried couples	Yes	Improve maternal health	For mother only
20-24	Married	Diploma and more	Primary education	student	Merchant	5000	Rural	1	No									4	1	Yes	Pill	No		Prmigravida				No		No		Primigravida	Yes	5	No	No		Yes	Yes	1	Mass media(Radio, TV, newspaper,	Yes	1, 2, and 3	2 and 4	I don't know	For all women	Yes	1 and 2	For baby and mother
25-29	Married	Primary education	Secondary education	House wife	mason	9000	Urban	3	Yes	2	2	0	No		2	20-24	2	8	3	Yes	Implants	Yes	Injectables	No		No		No		No		Yes	Yes	1.5	No	No		I don't know	Yes	2		No		I don't know	I don't know	For all women	Yes	1 and 2	For baby and mother
20-24	Married	Primary education	Diploma and more	House wife	Government employee	2000	Urban	3	Yes	2	2	0	No		2	15-19	1	9	2	No		No		No		No		No		No		Yes	Yes	1	No	No		Yes	No	2		Yes	Being screened and treated for c	1, 2, and 3	I don't know	For all women	Yes	1 and 2	For baby and mother
20-24	Married	No formal education	Primary education	House wife	Merchant	5000	Urban	1	No									6	2	No		No		Prmigravida				No		No		Primigravida	Yes	2	No	No		I don't know	Yes	2		No		I don't know	I don't know	For all women	No		I don't know
25-29	Married	Primary education	Primary education	House wife	Driver	1000	Urban	3	Yes	2	2	0	No		2	15-19	1	8	3	No		No		No		No		No		No		Yes	Yes	5	No	No		I don't know	Yes	2		No		1, 2, 3, and 4	1 and 2	For all women	Yes	1 and 2	For baby and mother
25-29	Married	Primary education	Primary education	House wife	Merchant	6500	Urban	1	No									8	5	No		No		Prmigravida				No		No		Primigravida	Yes	1.5	No	No		Yes	Yes	2		No		I don't know	1 and 2	For all women	No		I don't know
25-29	Married	Primary education	Secondary education	House wife	Government employee	2400	Urban	2	No									6	2	No		No		No		Yes	Abortion	No		No		Yes	Yes	2	No	No		Yes	Yes	2		No		I don't know	1 and 2	For all women	Yes	1 and 2	For baby and mother
25-29	Married	Primary education	Diploma and more	House wife	Merchant	1500	Urban	2	Yes	1	1	0	No		1	20-24	2	10	4	No		Yes	Intrauterine device	No		No		No		No		Yes	Yes	2	No	No		No	I don't know	2		No		I don't know	I don't know	I don't know	No		I don't know
20-24	Married	Secondary education	Primary education	House wife	Farmer	550	Urban	1	No									8	3	No		No		Prmigravida				No		No		Primigravida	Yes	1	No	No		No	Yes	1	neighbors	Yes	1, 2, and 3	2 and 6	I don't know	For all women	Yes	1 and 2	For baby and mother
25-29	Married	Secondary education	Secondary education	House wife	mason	12000	Urban	2	Yes	1	1	0	No		1	20-24	2	6	1	No		Yes	Injectables	No		No		No		No		Yes	Yes	0.5	No	No		Yes	Yes	2		No		I don't know	I don't know	For all women	Yes	1 and 2	For baby and mother
20-24	Married	Primary education	Primary education	Merchant	Merchant	4000	Rural	1	No									9	4	No		No		Prmigravida				No		No		Primigravida	Yes	15	No	No		Yes	I don't know	2		No		I don't know	I don't know	For all women	No		I don't know
20-24	Married	Diploma and more	Diploma and more	House wife	mason	7000	Urban	3	Yes	1	1	0	No		1	15-19	1	6	2	Yes	Injectables	No		No		Yes	Abortion	No		No		Yes	Yes	2	No	No		Yes	Yes	2		Yes	1, 2, and 3	3 and 6	Drinking alcohol	For all women	Yes	1 and 2	For baby and mother
25-29	Married	Primary education	Secondary education	House wife	Daily labourer	800	Urban	2	Yes	1		1	No					9	3	Yes	Pill	No		No		Yes	Stillbirth	No		No		No	Yes	1	No	No		I don't know	I don't know	1	Health professionals inlcuding H	Yes	Visiting health facility to seek	I don't know	I don't know	For all women	No		I don't know
25-29	Married	Read and write	Primary education	Daily labourer	Daily labourer	700	Urban	2	No									6	1	No		No		No		Yes	Abortion	No		No		Yes	Yes	1	No	Yes	Counseling on folic acid supplem	I don't know	I don't know	2		No		I don't know	I don't know	For all women	No		I don't know
25-29	Married	Primary education	Secondary education	Government employee	mason	5000	Urban	5	Yes	4	4	0	Yes	1	3	15-19	1	6	2	No		Yes	Implants	No		Yes	Neonatal death	No		No		Yes	Yes	2.5	No	No		No	Yes	2		No		I don't know	1 and 2	For all women	Yes	1 and 2	For baby and mother
25-29	Married	Secondary education	Secondary education	Merchant	Merchant	10000	Urban	2	Yes	1	1	0	No		1	20-24	2	7	1	No		No		No		No		No		No		Yes	Yes	2	No	No		Yes	Yes	2		No		1, 2, and 3	1 and 2	For all women	Yes	1 and 2	For baby and mother
25-29	Married	Primary education	Primary education	House wife	Driver	6000	Urban	3	Yes	2	2	0	No		2	15-19	1	8	1	Yes	Implants	Yes	Implants	No		No		No		No		Yes	Yes	2	No	Yes	Diet modification before concept	I don't know	Yes	2		No		I don't know	I don't know	For all women	No		I don't know
25-29	Married	Primary education	Secondary education	House wife	mason	5000	Urban	1	No									7	3	No		No		Prmigravida				No		No		Primigravida	Yes	0.5	No	No		I don't know	Yes	2		No		I don't know	I don't know	For all women	Yes	1 and 2	For baby and mother
25-29	Married	Diploma and more	Diploma and more	House wife	Government employee	5000	Urban	2	Yes	1	1	0	No		1	20-24	2	5	1	No		No		No		No		No		No		Yes	Yes	1	No	No		Yes	Yes	1	Others	Yes	Visiting health facility to seek	1 and 2	Drinking alcohol	For all women	Yes	1 and 2	For baby and mother
25-29	Married	Primary education	Secondary education	House wife	Driver	5000	Urban	3	Yes	1	1	0	No		1	20-24	2	5	1	No		Yes	Implants	No		Yes	Abortion	No		No		Yes	Yes	0.5	No	Yes	Diet modification before concept	No	Yes	2		Yes	Visiting health facility to seek	1, 2 and 6	I don't know	For all women	Yes	1 and 2	For baby and mother
25-29	Married	Secondary education	No formal education	House wife	Daily labourer	3000	Urban	3	Yes	2	2	0	No		2	20-24	2	8	1	Yes	Injectables	No		No		No		No		No		Yes	Yes	1.5	No	No		Yes	Yes	2		Yes	1, 2, and 7	STIs including HIV	I don't know	For all women	Yes	1 and 2	For baby and mother
20-24	Married	Diploma and more	Diploma and more	House wife	Merchant	10000	Urban	1	No									9	3	No		No		Prmigravida				No		No		Primigravida	Yes	0.5	No	No		Yes	Yes	1	Health professionals inlcuding H	Yes	2 and 4	2 and 6	Drinking alcohol	For all women	Yes	1 and 2	For baby and mother
25-29	Married	Secondary education	Diploma and more	House wife	Government employee	8000	Rural	1	Yes	1	1	0	No		1	20-24	2	8	3	No		No		No		No		No		No		Yes	No	1	No	Yes	Diet modification before concept	Yes	Yes	2		Yes	2 and 4	1 and 2	I don't know	For all women	Yes	1 and 2	For baby and mother
25-29	Married	Primary education	Primary education	House wife	Merchant	1500	Urban	3	Yes	2	2	0	No		2	15-19	1	5	1	Yes	Injectables	Yes	Injectables	Yes	CS delivery	No		No		No		Yes	Yes	1	No	No		No	Yes	2		No		I don't know	I don't know	For all women	No		I don't know
>=35	Married	Primary education	Secondary education	student	Driver	7000	Urban	4	Yes	2	2	0	No		2	15-19	1	7	3	Yes	Injectables	Yes	Injectables	No		Yes	Abortion	No		No		Yes	Yes	1	No	No		Yes	Yes	1	Health professionals inlcuding H	Yes	2 and 4	1 and 2	Being victim of gender based vio	For all women	Yes	1 and 2	For baby and mother
20-24	Married	Primary education	Secondary education	House wife	Farmer	1000	Urban	1	No									5	2	Yes	Implants	No		Prmigravida				No		No		Primigravida	Yes	1	No	No		No	I don't know	2		Yes	2 and 4	STIs including HIV	I don't know	For all women	Yes	1 and 2	For baby and mother
20-24	Married	Secondary education	Primary education	House wife	Driver	3000	Urban	1	No									7	2	No		No		Prmigravida				No		No		Primigravida	Yes	0.5	No	No		Yes	Yes	2		Yes	Visiting health facility to seek	I don't know	I don't know	For all women	Yes	1 and 2	For baby and mother
25-29	Married	Primary education	Primary education	House wife	mason	12000	Urban	2	Yes	1	1	0	No		1	20-24	2	9	4	No		Yes	Injectables	No		No		No		No		Yes	Yes	1	No	No		Yes	Yes	1	Family members/relatives'	Yes	2, 3, and 10	I don't know	I don't know	For all women	Yes	1 and 2	For baby and mother
15-19	Married	Primary education	Primary education	House wife	mason	4500	Urban	1	No									6	1	No		No		Prmigravida				No		No		Primigravida	Yes	2	No	No		I don't know	I don't know	2		No		I don't know	I don't know	I don't know	No		I don't know
20-24	Married	Secondary education	Diploma and more	student	Government employee	10000	Urban	1	No									6	3	No		No		Prmigravida				No		No		Primigravida	No	0.5	No	No		Yes	Yes	2		Yes	2 and 4	I don't know	I don't know	For all women	Yes	1 and 2	For baby and mother
20-24	Married	Primary education	Secondary education	Farmer	Government employee	1500	Rural	2	No									9	3	Yes	Pill	No		No		Yes	Abortion	No		No		Yes	Yes	6	No	No		No	Yes	2		No		Chronic renal disease	I don't know	For all women	Yes	Improve maternal health	For mother only
25-29	Married	Secondary education	Primary education	House wife	Driver	20000	Urban	1	No									7	2	No		No		Prmigravida				No		No		Primigravida	Yes	1.5	No	No		I don't know	Yes	2		No		STIs including HIV	Taking illicit drugs	For married couples	Yes	1 and 2	For baby and mother
20-24	Married	Primary education	Primary education	House wife	Merchant	10000	Urban	1	No									3	1	No		No		Prmigravida				No		Yes	Asthma	Primigravida	Yes	0.5	No	No		Yes	Yes	2		No		1, 2 and 6	I don't know	For all women	Yes	1 and 2	For baby and mother
20-24	Married	Primary education	Primary education	Daily labourer	Daily labourer	1000	Urban	2	Yes	1	1	0	No		1	15-19	1	6	2	No		Yes	Injectables	No		No		No		No		Yes	Yes	0.5	No	No		Yes	Yes	2		No		I don't know	I don't know	I don't know	No		I don't know
25-29	Married	Secondary education	Secondary education	House wife	Driver	5000	Urban	3	Yes	2	2	0	No		2	15-19	1	10	4	No		No		No		No		No		No		Yes	Yes	1	No	No		I don't know	Yes	1	Health professionals inlcuding H	Yes	1, 2, and 7	1 and 6	Being over/under weight	For all women	Yes	Improve maternal health	For mother only
25-29	Married	Primary education	Secondary education	House wife	Merchant	3000	Urban	1	No									8	2	No		No		Prmigravida				No		No		Primigravida	Yes	1	No	No		Yes	Yes	2		Yes	1, 2, and 7	I don't know	I don't know	For all women	Yes	1 and 2	For baby and mother
25-29	Married	Secondary education	Secondary education	Government employee	Merchant	5000	Urban	1	No									9	3	Yes	Injectables	No		Prmigravida				No		No		Primigravida	Yes	1.5	No	No		Yes	Yes	2		No		Diabtes mellitus	I don't know	I don't know	Yes	1 and 2	For baby and mother
25-29	Married	Diploma and more	Diploma and more	Government employee	Government employee	12000	Urban	6	Yes	4	4	0	No		4	15-19	1	6	3	Yes	Injectables	Yes	Injectables	No		Yes	Abortion	No		No		Yes	Yes	1.5	No	No		Yes	Yes	1	Health professionals inlcuding H	Yes	2, 3, and 10	1 and 2	1 and 2	For married couples	Yes	1 and 2	For baby and mother
25-29	Married	Secondary education	Secondary education	Merchant	Merchant	1000	Urban	3	Yes	2	2	0	No		2	15-19	1	5	2	Yes	Injectables	Yes	Injectables	No		No		No		No		Yes	Yes	1	No	No		Yes	Yes	2		No		Ashma	I don't know	For all women	Yes	1 and 2	For baby and mother
25-29	Married	Secondary education	Secondary education	House wife	Driver	10000	Urban	1	No									5	2	Yes	Pill	No		Prmigravida				No		No		Primigravida	Yes	3	No	No		Yes	Yes	2		No		2 and 6	I don't know	For married couples	Yes	1 and 2	For baby and mother
20-24	Married	Primary education	Primary education	House wife	Daily labourer	900	Urban	1	No									6	2	No		No		Prmigravida				No		No		Primigravida	Yes	1	No	No		Yes	No	2		No		I don't know	I don't know	For married couples	No		I don't know
20-24	Married	Primary education	Primary education	House wife	Daily labourer	3600	Urban	2	Yes	1	1	0	No		1	15-19	1	7	2	No		No		No		No		No		No		Yes	Yes	1.5	No	No		Yes	Yes	2		No		Chronic hypertension	I don't know	For all women	Yes	1 and 2	For baby and mother
20-24	Married	Read and write	Primary education	Merchant	Merchant	4500	Urban	2	Yes	1	1	0	No		1	15-19	1	4	1	No		No		Yes	CS delivery	No		No		No		Yes	Yes	2.5	No	No		I don't know	I don't know	1	Health professionals inlcuding H	No		I don't know	I don't know	I don't know	No		I don't know
20-24	Married	Secondary education	Secondary education	Merchant	mason	6000	Urban	2	Yes	1	1	0	No		1	15-19	1	9	2	No		No		No		No		No		No		Yes	Yes	2	No	No		Yes	Yes	2		No		I don't know	I don't know	I don't know	No		I don't know
20-24	Married	Secondary education	Diploma and more	House wife	Government employee	5000	Urban	1	No									9	4	No		No		Prmigravida				No		No		Primigravida	Yes	0.5	No	No		Yes	Yes	2		Yes	2 and 4	STIs including HIV	1 and 2	For all women	No		I don't know
25-29	Married	Diploma and more	Diploma and more	Government employee	Government employee	7800	Urban	1	No									6	2	No		No		Prmigravida				No		No		Primigravida	Yes	2.5	No	No		Yes	Yes	2		Yes	1, 2, and 3	I don't know	1 and 2	For all women	Yes	1 and 2	For baby and mother
25-29	Married	Secondary education	Diploma and more	House wife	Driver	5000	Urban	1	No									7	4	No		No		Prmigravida				No		No		Primigravida	Yes	2	No	No		Yes	Yes	1	Health professionals inlcuding H	Yes	1, 2, and 3	1, 2 and 6	1, 2, and 3	For all women	Yes	1 and 2	For baby and mother
20-24	Married	Secondary education	Diploma and more	student	Government employee	10000	Urban	1	No									6	3	No		No		Prmigravida				No		No		Primigravida	Yes	2.5	No	No		Yes	Yes	1	Mass media(Radio, TV, newspaper,	Yes	1, 2, and 3	1, 2 and 6	1, 2, and 3	For all women	Yes	1 and 2	For baby and mother
15-19	Married	Secondary education	Secondary education	House wife	Merchant	2000	Urban	2	No									5	2	No		No		No		Yes	Abortion	No		No		Yes	Yes	2	No	No		Yes	Yes	2		No		I don't know	1 and 2	For all women	No		I don't know
25-29	Married	Secondary education	Primary education	House wife	Merchant	5000	Urban	1	No									7	3	No		No		Prmigravida				No		No		Primigravida	Yes	2	No	No		I don't know	I don't know	2		No		I don't know	I don't know	I don't know	No		I don't know
25-29	Married	Read and write	Primary education	House wife	Daily labourer	2000	Urban	3	Yes	2	2	0	No		2	20-24	2	8	4	No		No		Yes	CS delivery	No		No		No		Yes	Yes	2	No	No		I don't know	I don't know	2		No		I don't know	I don't know	I don't know	No		I don't know
25-29	Married	Secondary education	Primary education	Merchant	Merchant	1500	Urban	1	No									7	3	No		No		Prmigravida				No		No		Primigravida	Yes	5	No	No		I don't know	Yes	2		No		I don't know	1 and 2	For women with chronic medical d	Yes	Improve maternal health	For baby and mother
30-34	Married	Primary education	Primary education	Merchant	Merchant	1500	Rural	2	Yes	1	1	0	No		1	20-24	2	9	3	No		Yes	Implants	No		No		No		No		Yes	Yes	2	No	No		Yes	Yes	1	Mass media(Radio, TV, newspaper,	Yes	1, 2, and 3	2 and 6	1, 2, and 3	For all women	Yes	1 and 2	For baby and mother
30-34	Married	Diploma and more	Primary education	Government employee	Merchant	8000	Urban	2	Yes	1	1	0	No		1	20-24	2	6	1	No		Yes	Implants	No		No		No		No		Yes	Yes	2	No	No		Yes	Yes	2		No		I don't know	1 and 2	For all women	Yes	1 and 2	For baby and mother
20-24	Married	Secondary education	Primary education	House wife	Merchant	4500	Urban	1	No									2	1	No		No		Prmigravida				No		No		Primigravida	Yes	2	No	No		No	Yes	2		No		I don't know	I don't know	For all women	Yes	1 and 2	For baby and mother
25-29	Married	Primary education	Primary education	House wife	mason	9000	Urban	2	Yes	1	1	0	No		1	15-19	1	9	3	No		No		No		No		Yes	Chronic hypertension	No		Yes	Yes	1	No	No		Yes	Yes	2		Yes	2 and 3	I don't know	I don't know	For married couples	Yes	Improve maternal health	For mother only
30-34	Married	Primary education	Secondary education	House wife	Merchant	2000	Rural	4	Yes	3	3	0	No		3	20-24	2	7	3	Yes	Injectables	Yes	Injectables	No		No		No		No		Yes	Yes	5	No	Yes	Diet modification before concept	No	Yes	2		Yes	1, 2, and 3	1 and 2	1 and 2	For all women	Yes	1 and 2	For baby and mother
20-24	Married	Secondary education	Secondary education	House wife	Government employee	3000	Urban	1	No									2	1	No		No		Prmigravida				No		No		Primigravida	No	1.5	No	No		Yes	Yes	2		No		I don't know	I don't know	For all women	No		I don't know
25-29	Married	Secondary education	Secondary education	House wife	Driver	1000	Urban	1	No									5	2	No		No		Prmigravida				No		No		Primigravida	Yes	2.5	No	No		Yes	Yes	2		Yes	Visiting health facility to seek	1, 2 and 6	I don't know	For all women	Yes	1 and 2	For baby and mother
20-24	Married	Secondary education	Secondary education	House wife	Merchant	2000	Urban	2	Yes	1	1	0	No		1	20-24	2	7	2	No		Yes	Implants	No		No		No		No		Yes	Yes	2	No	No		No	Yes	2		Yes	Visiting health facility to seek	Chronic hypertension	I don't know	For all women	Yes	1 and 2	For baby and mother
15-19	Married	Primary education	Primary education	House wife	Driver	3000	Urban	1	No									6	3	No		No		Prmigravida				No		No		Primigravida	Yes	1.5	No	No		I don't know	I don't know	2		No		STIs including HIV	I don't know	I don't know	No		I don't know
20-24	Married	Primary education	Primary education	Merchant	mason	1000	Urban	1	No									5	2	No		No		Prmigravida				No		No		Primigravida	Yes	1.5	No	No		I don't know	Yes	2		No		I don't know	I don't know	I don't know	No		I don't know
25-29	Married	Secondary education	Primary education	House wife	mason	6000	Urban	2	Yes	1	1	0	No		1	20-24	2	7	2	No		No		No		No		No		No		Yes	Yes	2	No	No		I don't know	Yes	2		Yes	Planning pregnancy	STIs including HIV	1 and 2	For all women	Yes	1 and 2	For baby and mother
15-19	Married	Diploma and more	Diploma and more	Teacher	Teacher	5000	Urban	1	No									7	3	No		No		Prmigravida				No		No		Primigravida	Yes	1	No	No		I don't know	I don't know	2		No		I don't know	I don't know	I don't know	No		I don't know
25-29	Married	Secondary education	Primary education	Government employee	mason	6000	Urban	1	No									5	1	No		No		Prmigravida				No		No		Primigravida	Yes	1.5	No	No		Yes	Yes	2		No		STIs including HIV	1 and 2	For all women	Yes	1 and 2	For baby and mother
25-29	Married	Diploma and more	Diploma and more	Teacher	Teacher	11000	Urban	3	Yes	2	2	0	No		2	20-24	2	7	3	No		No		No		No		No		Yes	Diabetes mellitus	Yes	Yes	2	No	No		Yes	Yes	1	Health professionals inlcuding H	Yes	1, 2, and 3	STIs including HIV	1 and 2	For all women	Yes	1 and 2	For baby and mother
20-24	Married	Primary education	Primary education	House wife	Driver	30000	Urban	1	No									6	2	No		No		Prmigravida				No		No		Primigravida	Yes	2	No	No		Yes	Yes	2		Yes	11 and 12	STIs including HIV	1 and 2	For all women	Yes	1 and 2	For baby and mother
25-29	Married	No formal education	No formal education	Farmer	Farmer	600	Urban	1	No									6	2	No		No		Prmigravida				No		No		Primigravida	Yes	2.5	No	No		Yes	I don't know	2		No		I don't know	1 and 2	For all women	No		I don't know
20-24	Married	Read and write	Read and write	House wife	Daily labourer	850	Urban	2	Yes	1	1	0	No		1	15-19	1	7	1	No		No		No		No		No		No		Yes	Yes	2	No	No		Yes	Yes	2		No		I don't know	1 and 2	For all women	No		I don't know
>=35	Married	Primary education	Primary education	House wife	Merchant	4000	Urban	6	Yes	4	4	0	No		4	15-19	1	7	1	No		Yes	Implants	No		Yes	Abortion	No		No		Yes	Yes	2	No	No		I don't know	Yes	2		No		1 and 2	1 and 2	For women with chronic medical d	Yes	1 and 2	For baby and mother
25-29	Married	Diploma and more	Secondary education	House wife	Driver	6000	Urban	1	No									8	3	No		No		Prmigravida				No		No		Primigravida	Yes	1.5	No	No		Yes	Yes	2		No		I don't know	1 and 2	For all women	Yes	1 and 2	For baby and mother
20-24	Married	Diploma and more	Diploma and more	Merchant	Driver	5000	Urban	1	No									8	4	No		No		Prmigravida				No		No		Primigravida	Yes	1	No	No		Yes	Yes	2		Yes	1 and 3	STIs including HIV	1 and 2	For all women	Yes	1 and 2	For baby and mother
25-29	Married	Diploma and more	Secondary education	Government employee	Merchant	5000	Urban	1	No									6	2	No		No		Prmigravida				No		No		Primigravida	Yes	0.5	No	No		No	I don't know	2		No		STIs including HIV	I don't know	For married couples	Yes	Improve maternal health	For mother only
20-24	Married	Primary education	Primary education	House wife	mason	8000	Urban	2	No									4	1	No		No		Prmigravida				Yes	Ashma	No		Yes	Yes	1.5	No	No		I don't know	I don't know	2		No		I don't know	I don't know	I don't know	No		I don't know
25-29	Married	Primary education	Primary education	House wife	Daily labourer	1000	Urban	3	Yes	2	2	0	No		2	15-19	1	7	2	Yes	Implants	Yes	Implants	No		No		No		No		Yes	Yes	0.2	No	No		No	Yes	1	Women development army	No		I don't know	I don't know	I don't know	Yes	1 and 2	For mother only
20-24	Married	Diploma and more	Diploma and more	Government employee	Government employee	12000	Urban	2	Yes	1	1	0	No		1	20-24	2	5	2	Yes	Calendar method	Yes	Injectables	No		No		No		No		Yes	Yes	1	No	No		Yes	Yes	1	Health professionals inlcuding H	Yes	1, 2, and 3	1, 2, 3, and 4	1 and 2	For all women	Yes	1 and 2	For baby and mother
25-29	Married	Diploma and more	Diploma and more	Government employee	Government employee	7400	Urban	1	No									6	2	No		Yes	Implants	Prmigravida				No		No		Primigravida	Yes	1	No	No		Yes	Yes	1	Mass media(Radio, TV, newspaper,	Yes	2, 3, and 10	1, 2 and 6	1, 2, and 3	For all women	Yes	1 and 2	For baby and mother
25-29	Married	Primary education	Diploma and more	House wife	Driver	30000	Urban	6	Yes	5	5	0	No		5	15-19	1	7	1	Yes	Injectables	No		No		No		No		No		Yes	Yes	0.4	No	Yes	Counseling on spacing children u	Yes	Yes	1	Health professionals inlcuding H	Yes	1 and 3	STIs including HIV	1 and 2	For all women	Yes	1 and 2	For baby and mother
25-29	Married	Primary education	Primary education	House wife	Daily labourer	3000	Urban	3	Yes	2	2	0	No		2	20-24	2	8	3	No		Yes	Pill	No		No		No		No		Yes	Yes	0.4	No	No		Yes	Yes	2		No		I don't know	I don't know	I don't know	No		I don't know
15-19	Single	Primary education	Primary education	student	Daily labourer	3000	Urban	1	No									9	1	No		No		Prmigravida				No		No		Primigravida	No	0.6	No	No		I don't know	I don't know	2		No		I don't know	I don't know	I don't know	No		I don't know
25-29	Married	Secondary education	Diploma and more	House wife	Government employee	2500	Urban	3	Yes	2	2	0	No		2	20-24	2	8	3	No		Yes	Implants	No		No		No		No		Yes	Yes	0.4	No	No		Yes	Yes	2		No		2 and 6	1 and 2	For all women	Yes	1 and 2	For baby and mother
30-34	Married	Primary education	Diploma and more	House wife	Teacher	4800	Urban	2	Yes	1	1	0	No		1	20-24	2	7	3	No		Yes	Pill	No		No		No		No		Yes	Yes	0.1	No	No		I don't know	Yes	2		Yes	1, 2, and 3	I don't know	I don't know	I don't know	No		I don't know
25-29	Married	Primary education	Primary education	House wife	Daily labourer	3000	Urban	3	Yes	2	2	0	No		2	20-24	2	8	1	No		Yes	Implants	No		No		No		No		Yes	Yes	0.6	No	No		I don't know	I don't know	2		No		I don't know	I don't know	I don't know	No		I don't know
30-34	Married	Primary education	Primary education	House wife	Daily labourer	1800	Urban	2	Yes	1	1	0	No		1	15-19	1	6	3	Yes	Pill	Yes	Implants	No		No		No		No		Yes	Yes	0.3	No	No		Yes	Yes	2		Yes	1, 2, and 7	STIs including HIV	I don't know	For all women	Yes	1 and 2	For baby and mother
30-34	Married	Read and write	Primary education	Farmer	Farmer	1200	Urban	6	Yes	5	5	0	No		5	15-19	1	8	1	No		No		No		No		No		No		Yes	Yes	0.2	No	No		I don't know	I don't know	2		No		I don't know	I don't know	I don't know	No		I don't know
25-29	Married	Primary education	Read and write	House wife	Farmer	1000	Rural	4	Yes	3	3	0	No		3	15-19	1	10	5	Yes	Injectables	No		No		No		No		No		Yes	Yes	20	Yes	Yes	Diet modification before concept	Yes	Yes	1	Health professionals inlcuding H	Yes	1, 2, and 3	1 and 2	I don't know	For married couples	Yes	1 and 2	For baby and mother
>=35	Married	Primary education	Primary education	House wife	Daily labourer	600	Rural	4	Yes	3	3	0	No		3	20-24	2	9	2	Yes	Injectables	Yes	Pill	No		No		No		No		Yes	Yes	15	Yes	No		Yes	Yes	2		Yes	1, 2, and 3	1, 2 and 6	1 and 2	For all women	Yes	1 and 2	For baby and mother
20-24	Married	Read and write	Diploma and more	Merchant	Government employee	5000	Urban	1	No									3	1	No		Yes	Pill	Prmigravida				No		No		Primigravida	Yes	1	No	No		Yes	Yes	1	Health professionals inlcuding H	Yes	Planning pregnancy	1 and 2	Being over/under weight	For all women	Yes	1 and 2	For baby and mother
20-24	Married	Secondary education	Secondary education	House wife	mason	5000	Urban	2	No									9	4	No		No		No		Yes	Abortion	No		No		Yes	Yes	2	No	No		I don't know	Yes	2		No		2 and 6	1 and 2	For all women	Yes	1 and 2	For baby and mother
25-29	Married	Secondary education	Secondary education	House wife	Government employee	1000	Urban	2	Yes	1	1	0	No		1	15-19	1	7	2	Yes	Injectables	No		No		No		No		No		Yes	Yes	3	No	No		No	Yes	2		No		I don't know	1 and 2	For all women	No		I don't know
20-24	Married	Secondary education	Secondary education	House wife	Farmer	3000	Urban	2	Yes	1	1	0	No		1	15-19	1	4	1	No		Yes	Implants	No		No		No		No		Yes	No	3	No	No		I don't know	Yes	2		No		I don't know	1 and 2	For all women	No		I don't know
30-34	Married	Diploma and more	Diploma and more	Government employee	mason	25000	Urban	3	Yes	2	2	0	No		2	20-24	2	2	1	No		No		Yes	Preeclampsia	Yes	Preterm neonate	Yes	Chronic hypertension	No		Yes	No	3	No	Yes	Counseling on spacing children u	Yes	Yes	1	Mass media(Radio, TV, newspaper,	Yes	Planning pregnancy	1 and 2	1, 2, and 3	For all women	Yes	1 and 2	For baby and mother
20-24	Married	Primary education	Primary education	House wife	mason	1500	Urban	2	Yes	1	1	0	No		1	20-24	2	9	3	No		No		No		No		No		No		Yes	Yes	2	No	No		I don't know	Yes	2		No		I don't know	1 and 2	For reproductive age groups	No		I don't know
30-34	Married	Primary education	Primary education	House wife	mason	900	Urban	5	Yes	3	3	0	No		3	20-24	2	6	1	Yes	Injectables	Yes	Injectables	No		Yes	Abortion	No		No		Yes	No	5	No	No		I don't know	I don't know	2		No		I don't know	Drinking alcohol	For reproductive age groups	No		For baby and mother
20-24	Married	Primary education	Primary education	House wife	Merchant	2000	Urban	1	No									8	4	No		No		Prmigravida				Yes	Anemia	No		Primigravida	Yes	25	No	No		Yes	Yes	1	Family members/relatives'	Yes	Visiting health facility to seek	I don't know	1 and 2	For reproductive age groups	Yes	1 and 2	For baby and mother
25-29	Married	Primary education	Diploma and more	House wife	Government employee	1300	Urban	2	No									7	1	No		No		No		Yes	Abortion	No		No		Yes	Yes	6	No	No		I don't know	Yes	2		No		2 and 6	I don't know	For reproductive age groups	Yes	1 and 2	For baby and mother
25-29	Married	Secondary education	Primary education	House wife	Driver	3000	Urban	1	No									7	3	No		No		Prmigravida				No		No		Primigravida	Yes	0.4	No	No		I don't know	Yes	2		No		I don't know	1 and 2	For all women	No		I don't know
25-29	Married	Secondary education	Primary education	House wife	Merchant	5000	Urban	3	Yes	2	2	0	No		2	20-24	2	4	1	Yes	Implants	No		No		No		No		No		Yes	Yes	3	No	No		I don't know	Yes	1	Mass media(Radio, TV, newspaper,	Yes	Using family planning for spacin	Epilepsy	1 and 2	For reproductive age groups	Yes	1 and 2	For baby and mother
20-24	Married	Diploma and more	Diploma and more	Merchant	Merchant	10000	Urban	1	No									8	3	No		No		Prmigravida				No		No		Primigravida	Yes	3	No	No		I don't know	Yes	2		No		I don't know	1 and 2	For reproductive age groups	No		I don't know
25-29	Married	Primary education	Diploma and more	House wife	Government employee	5000	Urban	1	No									9	3	No		No		Prmigravida				No		No		Primigravida	Yes	3	No	No		Yes	Yes	1	Family members/relatives'	No		Chronic hypertension	1 and 2	For reproductive age groups	Yes	1 and 2	For baby and mother
20-24	Married	Read and write	Secondary education	Merchant	mason	500	Urban	1	No									9	4	Yes	Implants	Yes	Implants	Prmigravida				No		No		Primigravida	Yes	2	No	No		I don't know	Yes	2		No		STIs including HIV	1 and 2	For reproductive age groups	No		I don't know
30-34	Married	Diploma and more	Diploma and more	Government employee	Government employee	15000	Urban	3	Yes	1	1	0	No		1	20-24	2	6	2	Yes	Injectables	Yes	Implants	No		Yes	Abortion	No		No		Yes	Yes	5	No	No		Yes	Yes	1	Mass media(Radio, TV, newspaper,	Yes	Being screened and treated for c	1, 2, and 3	1, 2, and 3	For all women	Yes	1 and 2	For baby and mother
20-24	Married	Diploma and more	Secondary education	Government employee	Driver	3000	Urban	3	Yes	1	1	0	No		1	20-24	2	8	3	No		Yes	Pill	No		Yes	Abortion	No		No		Yes	Yes	3	No	No		No	Yes	1	Mass media(Radio, TV, newspaper,	Yes	Being screened and treated for c	Chronic renal disease	1 and 2	For all women	Yes	1 and 2	For baby and mother
20-24	Married	Primary education	Primary education	House wife	Merchant	5000	Urban	1	No									9	4	Yes	Injectables	No		Prmigravida				No		No		Primigravida	Yes	1	No	No		I don't know	I don't know	2		No		I don't know	1 and 2	I don't know	No		I don't know
25-29	Married	Primary education	Primary education	House wife	Merchant	4000	Urban	3	Yes	2	2	0	No		2	15-19	1	10	4	Yes	Injectables	Yes	Implants	No		No		No		No		Yes	Yes	1.5	No	No		Yes	Yes	2		No		I don't know	I don't know	For teenagers	Yes	Improve pregnancy outcome	For mother only
25-29	Married	Primary education	Secondary education	House wife	Driver	5000	Urban	4	Yes	3	3	0	No		3	20-24	2	6	3	Yes	Implants	No		No		Yes	Stillbirth	No		No		Yes	Yes	1.5	No	No		No	Yes	1	Health professionals inlcuding H	No		I don't know	Smoking cigarette	For all women	Yes	Improve maternal health	For mother only
20-24	Married	Secondary education	Diploma and more	Merchant	Government employee	9000	Urban	1	No									5	1	No		No		Prmigravida				No		No		Primigravida	Yes	2	No	No		Yes	Yes	2		No		1 and 6	Drinking alcohol	For married couples	Yes	1 and 2	For baby and mother
25-29	Married	Diploma and more	Secondary education	House wife	others	1000	Urban	3	Yes	2	2	0	No		2	20-24	2	9	3	No		No		No		No		No		No		Yes	Yes	1	No	Yes	Counseling on spacing children u	Yes	Yes	2		Yes	2 and 3	STIs including HIV	1 and 2	For all women	Yes	1 and 2	For baby and mother
20-24	Married	Primary education	Secondary education	House wife	Driver	4000	Urban	2	Yes	1	1	0	No		1	15-19	1	6	1	No		No		No		No		No		No		Yes	Yes	0.5	No	No		No	Yes	2		Yes	Diet modification	I don't know	I don't know	For all women	Yes	1 and 2	For baby and mother
25-29	Married	Primary education	Primary education	House wife	mason	2000	Urban	2	Yes	1	1	0	No		1	15-19	1	5	1	Yes	Pill	Yes	Pill	No		No		No		No		Yes	Yes	3	No	No		Yes	Yes	1	Family members/relatives'	No		STIs including HIV	1 and 2	For women with chronic medical d	Yes	1 and 2	For baby and mother
25-29	Married	Diploma and more	Diploma and more	Government employee	Government employee	4500	Urban	2	Yes	1	1	0	No		1	20-24	2	5	2	No		Yes	Implants	No		No		No		No		Yes	Yes	1	No	No		Yes	Yes	1	Health professionals inlcuding H	Yes	2 and 3	1 and 6	1 and 2	For all women	Yes	1 and 2	For baby and mother
20-24	Married	Secondary education	Primary education	House wife	Driver	9000	Urban	1	No									5	2	No		No		Prmigravida				No		No		Primigravida	Yes	2.5	No	No		I don't know	I don't know	2		No		1, 2 and 6	1 and 2	For all women	Yes	Improve maternal health	For baby and mother
20-24	Married	Secondary education	Primary education	House wife	Driver	9000	Urban	1	No									5	2	No		No		Prmigravida				No		No		Primigravida	Yes	2.5	No	No		I don't know	I don't know	2		No		1, 2 and 6	1 and 2	For all women	Yes	Improve maternal health	For baby and mother
15-19	Married	Primary education	Secondary education	Merchant	Driver	4500	Urban	1	No									6	2	No		No		Prmigravida				No		No		Primigravida	Yes	1	No	No		Yes	Yes	2		No		I don't know	1 and 2	For all women	Yes	1 and 2	For baby and mother
25-29	Married	Primary education	Secondary education	House wife	mason	700	Urban	1	No									8	4	No		No		Prmigravida				No		No		Primigravida	Yes	1	No	No		Yes	Yes	2		No		I don't know	1 and 2	For all women	Yes	1 and 2	For baby and mother
15-19	Married	Primary education	Primary education	House wife	others	3000	Urban	1	No									5	1	No		No		Prmigravida				No		No		Primigravida	Yes	3	No	No		I don't know	Yes	1	Family members/relatives'	No		I don't know	1 and 2	For all women	Yes	1 and 2	For baby and mother
20-24	Married	Secondary education	Secondary education	House wife	Driver	3500	Urban	2	Yes	1	1	0	No		1	15-19	1	9	3	Yes	Injectables	No		No		No		No		No		Yes	Yes	0.5	No	No		I don't know	Yes	2		No		I don't know	1 and 2	For all women	Yes	1 and 2	For baby and mother
20-24	Married	Primary education	Primary education	House wife	Merchant	10000	Urban	1	No									3	1	No		No		Prmigravida				No		No		Primigravida	Yes	0.5	No	No		Yes	Yes	2		No		1, 2 and 6	I don't know	For all women	Yes	1 and 2	For baby and mother
20-24	Married	Primary education	Primary education	Daily labourer	Daily labourer	1000	Rural	1	Yes	1	1	0	No		1	15-19	1	6	2	No		Yes	Injectables	No		No		No		No		Yes	Yes	0.5	No	No		Yes	Yes	2		No		I don't know	I don't know	I don't know	No		I don't know
25-29	Married	Secondary education	Secondary education	House wife	Driver	5000	Urban	3	Yes	2	2	0	No		2	15-19	1	10	4	No		No		No		No		No		No		Yes	Yes	1	No	No		I don't know	Yes	1	Health professionals inlcuding H	Yes	1, 2, and 7	1 and 6	Being over/under weight	For all women	Yes	Improve maternal health	For mother only
25-29	Married	Primary education	Secondary education	House wife	Merchant	3000	Urban	1	No									8	2	No		No		Prmigravida				No		No		Primigravida	Yes	1	No	No		Yes	Yes	2		Yes	1, 2, and 7	I don't know	I don't know	For all women	Yes	1 and 2	For baby and mother
25-29	Married	Secondary education	Secondary education	Government employee	Merchant	5000	Urban	1	No									9	3	No		No		Prmigravida				No		No		Primigravida	Yes	1.5	No	No		Yes	Yes	2		No		Diabtes mellitus	I don't know	I don't know	Yes	1 and 2	For baby and mother
25-29	Married	Diploma and more	Diploma and more	Government employee	Government employee	1200	Urban	5	Yes	4	4	0	No		4	20-24	2	5	2	No		No		No		No		No		No		Yes	Yes	1.5	No	No		Yes	Yes	1	Health professionals inlcuding H	Yes	Visiting health facility to seek	Chronic hypertension	Smoking cigarette	For married couples	Yes	1 and 2	For baby and mother
25-29	Married	Secondary education	Secondary education	Merchant	Merchant	1000	Urban	2	Yes	1	1	0	No		1	20-24	2	4	1	Yes	Implants	No		No		No		No		No		Yes	Yes	1	No	No		Yes	Yes	2		No		Ashma	I don't know	For all women	No		I don't know
25-29	Married	Secondary education	Secondary education	House wife	Driver	10000	Urban	1	No									5	2	Yes	Pill	No		Prmigravida				No		No		Primigravida	Yes	3	No	No		Yes	Yes	2		No		STIs including HIV	I don't know	For married couples	Yes	1 and 2	For baby and mother
20-24	Married	Primary education	Primary education	House wife	Daily labourer	900	Urban	1	No									6	2	No		No		Prmigravida				No		No		Primigravida	Yes	1	No	No		Yes	No	2		No		I don't know	I don't know	For married couples	No		I don't know
20-24	Married	Primary education	Primary education	House wife	Daily labourer	9000	Urban	2	Yes	1	1	0	No		1	15-19	1	6	2	No		No		No		No		No		No		Yes	Yes	1.5	No	No		Yes	Yes	2		No		Chronic hypertension	I don't know	For all women	Yes	1 and 2	For baby and mother
20-24	Married	Read and write	Primary education	Merchant	Merchant	4000	Urban	2	Yes	1	1	0	No		1	15-19	1	4	1	No		Yes	Injectables	Yes	CS delivery	No		No		No		Yes	Yes	2.5	No	No		I don't know	I don't know	1	Health professionals inlcuding H	No		I don't know	I don't know	I don't know	No		I don't know
20-24	Married	Secondary education	Secondary education	Merchant	others	6500	Urban	2	Yes	1	1	0	No		1	15-19	1	8	3	No		No		No		No		No		No		Yes	Yes	2	No	No		Yes	Yes	2		No		I don't know	I don't know	I don't know	No		I don't know
20-24	Married	Secondary education	Diploma and more	House wife	Government employee	4500	Urban	1	No									8	3	No		No		Prmigravida				No		No		Primigravida	Yes	0.5	No	No		Yes	Yes	2		Yes	Being screened and treated for c	STIs including HIV	1 and 2	For all women	No		I don't know
25-29	Married	Diploma and more	Diploma and more	House wife	Daily labourer	8000	Urban	1	No									5	2	No		No		Prmigravida				No		No		Primigravida	Yes	2.5	No	No		Yes	Yes	2		Yes	Visiting health facility to seek	I don't know	1 and 2	For all women	Yes	1 and 2	For baby and mother
25-29	Married	Secondary education	Diploma and more	House wife	Driver	3500	Urban	1	No									5	2	No		No		Prmigravida				No		No		Primigravida	Yes	2.5	No	No		Yes	Yes	2		Yes	Planning pregnancy	Chronic hypertension	1, 2, and 3	For all women	Yes	Improve pregnancy outcome	For baby and mother
20-24	Married	Secondary education	Diploma and more	Merchant	Government employee	9000	Urban	1	No									7	3	No		No		Prmigravida				No		No		Primigravida	Yes	1.5	No	No		Yes	Yes	1	Friends	Yes	Visiting health facility to seek	Diabtes mellitus	1, 2, and 3	For all women	Yes	1 and 2	For baby and mother
15-19	Married	Secondary education	Secondary education	House wife	Merchant	2000	Urban	2	No									5	2	No		Yes	Pill	No		Yes	Abortion	No		No		Yes	Yes	2	No	No		Yes	Yes	2		No		I don't know	1 and 2	For all women	No		I don't know
25-29	Married	Secondary education	Primary education	House wife	Merchant	4500	Urban	1	No									8	3	No		No		Prmigravida				No		No		Primigravida	Yes	1.5	No	No		I don't know	I don't know	2		No		I don't know	I don't know	I don't know	No		I don't know
25-29	Married	Read and write	Primary education	House wife	Daily labourer	2500	Urban	3	Yes	2	2	0	No		2	15-19	1	7	3	No		No		Yes	CS delivery	No		No		No		Yes	Yes	1.5	No	No		I don't know	I don't know	2		No		I don't know	I don't know	I don't know	No		I don't know
25-29	Married	Secondary education	Primary education	Merchant	Merchant	1800	Urban	1	No									7	3	No		No		Prmigravida				No		No		Primigravida	Yes	4.5	No	No		I don't know	Yes	2		No		I don't know	1 and 2	For women with chronic medical d	Yes	Improve maternal health	For baby and mother
30-34	Married	Primary education	Primary education	Merchant	Merchant	1500	Urban	2	Yes	1	1	0	No		1	20-24	2	9	4	No		Yes	Implants	No		No		No		No		Yes	Yes	2	No	No		Yes	Yes	1	Mass media(Radio, TV, newspaper,	Yes	2 and 3	STIs including HIV	1, 2, and 3	For all women	Yes	1 and 2	For baby and mother
30-34	Married	Diploma and more	Primary education	Government employee	Merchant	8500	Urban	2	Yes	1	1	0	No		1	20-24	2	6	1	No		Yes	Implants	No		No		No		No		Yes	Yes	2	No	No		Yes	Yes	2		No		I don't know	1 and 2	For all women	Yes	1 and 2	For baby and mother
20-24	Married	Secondary education	Primary education	House wife	Merchant	5000	Urban	1	No									3	1	No		No		Prmigravida				No		No		Primigravida	Yes	2	No	No		No	Yes	2		No		I don't know	I don't know	For all women	Yes	1 and 2	For baby and mother
20-24	Married	Primary education	Primary education	House wife	others	8500	Urban	2	Yes	1	1	0	No		1	15-19	1	7	3	No		No		No		No		No		No		Yes	Yes	1.5	No	No		Yes	Yes	2		Yes	2 and 3	I don't know	I don't know	For married couples	Yes	Improve maternal health	For mother only
30-34	Married	Primary education	Secondary education	House wife	Merchant	2000	Rural	4	Yes	3	3	0	No		3	20-24	2	6	2	Yes	Injectables	No		No		No		No		No		Yes	Yes	4.5	No	Yes	Counseling on spacing children u	No	Yes	2		Yes	1 and 3	1 and 2	1 and 2	For all women	Yes	1 and 2	For baby and mother
20-24	Married	Secondary education	Secondary education	House wife	Government employee	3000	Urban	1	No									3	1	No		No		Prmigravida				No		No		Primigravida	No	1.5	No	No		Yes	Yes	2		No		I don't know	I don't know	For all women	No		I don't know
25-29	Married	Secondary education	Secondary education	House wife	Driver	1500	Urban	1	No									5	2	No		No		Prmigravida				No		Yes	Chronic hypertension	Primigravida	Yes	2.5	No	No		Yes	Yes	2		Yes	Visiting health facility to seek	Ashma	I don't know	For all women	Yes	1 and 2	For baby and mother
20-24	Married	Secondary education	Secondary education	House wife	Merchant	2500	Urban	2	Yes	1	1	0	No		1	15-19	1	7	3	No		No		No		No		No		No		Yes	Yes	2	No	No		No	Yes	2		Yes	Visiting health facility to seek	I don't know	I don't know	For all women	Yes	1 and 2	For baby and mother
15-19	Married	Primary education	Primary education	House wife	others	3500	Urban	2	No									6	2	No		No		Prmigravida				No		No		Primigravida	Yes	1.5	No	No		I don't know	I don't know	2		No		STIs including HIV	I don't know	I don't know	No		I don't know
20-24	Married	Primary education	Primary education	Merchant	mason	1000	Urban	1	No									5	1	No		No		Prmigravida				No		No		Primigravida	Yes	1.5	No	No		I don't know	Yes	2		No		I don't know	I don't know	I don't know	No		I don't know
25-29	Married	Secondary education	Primary education	House wife	others	6000	Urban	2	Yes	1	1	0	No		1	20-24	2	6	2	No		No		No		No		No		No		Yes	Yes	2	No	No		I don't know	Yes	2		Yes	Planning pregnancy	STIs including HIV	1 and 2	For all women	Yes	1 and 2	For baby and mother
15-19	Married	Diploma and more	Diploma and more	Teacher	Teacher	6000	Urban	1	No									6	2	No		No		Prmigravida				No		No		Primigravida	Yes	1	No	No		I don't know	I don't know	2		No		I don't know	I don't know	I don't know	No		I don't know
25-29	Married	Secondary education	Primary education	Government employee	mason	6000	Urban	1	No									5	1	No		No		Prmigravida				No		No		Primigravida	Yes	1.5	No	No		Yes	Yes	2		No		STIs including HIV	1 and 2	For all women	Yes	1 and 2	For baby and mother
25-29	Married	Diploma and more	Diploma and more	Teacher	Teacher	10000	Urban	3	Yes	2	2	0	No		2	15-19	1	7	3	No		No		No		No		No		No		Yes	Yes	2	No	No		Yes	Yes	1	Health professionals inlcuding H	Yes	Visiting health facility to seek	STIs including HIV	1 and 2	For all women	Yes	1 and 2	For baby and mother
20-24	Married	Primary education	Primary education	House wife	Driver	25000	Urban	1	No									6	2	No		No		Prmigravida				No		No		Primigravida	Yes	2	No	No		Yes	Yes	2		Yes	Quit smoking and drinking alcoho	STIs including HIV	1 and 2	For all women	Yes	1 and 2	For baby and mother
25-29	Married	No formal education	No formal education	Farmer	Farmer	600	Urban	1	No									6	2	No		No		Prmigravida				No		No		Primigravida	Yes	3	No	No		Yes	I don't know	2		No		I don't know	1 and 2	For all women	No		I don't know
20-24	Married	Read and write	Read and write	House wife	Daily labourer	900	Urban	2	Yes	1	1	0	No		1	15-19	1	7	3	No		No		No		No		No		No		Yes	Yes	2	No	No		Yes	Yes	2		No		I don't know	1 and 2	For married couples	No		I don't know
>=35	Married	Primary education	Primary education	House wife	Merchant	4000	Urban	2	Yes	1	1	0	No		1	15-19	1	7	2	No		No		Yes	CS delivery	No		No		No		Yes	Yes	2	No	No		I don't know	Yes	2		No		1 and 2	1 and 2	For women with chronic medical d	Yes	1 and 2	For baby and mother
25-29	Married	Diploma and more	Secondary education	House wife	Driver	5000	Urban	1	No									8	3	No		No		Prmigravida				No		No		Primigravida	Yes	1.5	No	No		Yes	Yes	2		No		I don't know	1 and 2	For all women	Yes	1 and 2	For baby and mother
25-29	Married	Primary education	Primary education	House wife	Daily labourer	1000	Urban	6	Yes	5	5	0	No		5	15-19	1	9	2	Yes	Injectables	Yes	Implants	No		No		No		No		Yes	No	0.3	No	No		I don't know	Yes	1	Health professionals inlcuding H	Yes	1, 2, and 7	2 and 4	1 and 2	For all women	Yes	1 and 2	For baby and mother
25-29	Married	Primary education	Secondary education	House wife	Daily labourer	3500	Urban	2	Yes	1	1	0	No		1	15-19	1	8	3	No		No		No		No		No		No		Yes	Yes	0.1	No	No		Yes	I don't know	2		No		I don't know	I don't know	I don't know	No		I don't know
25-29	Married	Primary education	Primary education	House wife	Daily labourer	400	Urban	1	No									5	1	No		No		Prmigravida				No		No		Primigravida	Yes	0.3	No	No		Yes	Yes	2		No		I don't know	I don't know	For all women	Yes	1 and 2	For baby and mother
20-24	Married	Diploma and more	Secondary education	House wife	Merchant	5000	Urban	2	Yes	1	1	0	No		1	15-19	1	8	3	No		Yes	Implants	No		No		No		No		Yes	No	0.2	No	No		Yes	Yes	2		Yes	2, 3, and 10	STIs including HIV	1 and 2	For all women	Yes	1 and 2	For baby and mother
20-24	Married	Secondary education	Diploma and more	House wife	Government employee	6000	Urban	1	No									6	2	No		No		Prmigravida				No		No		Primigravida	Yes	1	No	No		Yes	Yes	2		No		I don't know	I don't know	For all women	No		I don't know
20-24	Married	Primary education	Primary education	House wife	others	24000	Urban	3	Yes	1	1	0	No		1	15-19	1	6	1	No		Yes	Injectables	No		Yes	Abortion	No		No		Yes	Yes	0.5	No	No		I don't know	I don't know	2		No		I don't know	1 and 2	For women with chronic medical d	Yes	1 and 2	For baby and mother
25-29	Married	Secondary education	Secondary education	House wife	Merchant	10000	Urban	4	Yes	3	3	0	No		3	15-19	1	7	1	Yes	Implants	Yes	Injectables	No		No		No		No		Yes	No	0.3	No	No		Yes	Yes	1	Health professionals inlcuding H	Yes	1, 2, and 7	1, 2 and 6	1 and 2	For all women	Yes	1 and 2	For baby and mother
25-29	Married	Primary education	Secondary education	Merchant	Merchant	5000	Urban	1	No									8	3	No		No		Prmigravida				No		No		Primigravida	Yes	0.5	No	No		No	Yes	2		No		I don't know	I don't know	I don't know	Yes	Improve maternal health	For mother only
20-24	Married	Primary education	Secondary education	Merchant	Daily labourer	3000	Urban	2	Yes	1	1	0	No		1	15-19	1	5	1	Yes	Implants	Yes	Implants	No		No		No		No		Yes	Yes	2	No	No		Yes	Yes	2		No		I don't know	I don't know	For all women	Yes	1 and 2	For baby and mother
25-29	Married	Diploma and more	Diploma and more	Government employee	Government employee	10000	Urban	3	Yes	2	2	0	No		2	15-19	1	5	1	Yes	Injectables	No		No		No		No		No		Yes	Yes	2.5	No	No		Yes	Yes	1	Others	Yes	Using family planning for spacin	1 and 2	1 and 2	For all women	Yes	1 and 2	For baby and mother
>=35	Married	Primary education	Primary education	House wife	Farmer	900	Urban	5	Yes	4	4	0	No		4	15-19	1	6	2	Yes	Implants	No		No		No		No		No		Yes	No	3	No	No		I don't know	Yes	2		No		I don't know	I don't know	I don't know	No		I don't know
20-24	Married	Diploma and more	Diploma and more	Government employee	Government employee	4000	Urban	2	No									9	4	No		No		No		Yes	Abortion	No		No		Yes	Yes	1.5	No	No		I don't know	Yes	2		No		1 and 2	1 and 2	For all women	Yes	1 and 2	For baby and mother
25-29	Married	Diploma and more	Diploma and more	Government employee	Government employee	12000	Urban	2	Yes	1	1	1	No		1	20-24	2	8	4	No		No		No		Yes	Stillbirth	No		No		Yes	Yes	20	No	No		Yes	Yes	2		Yes	2 and 3	1 and 2	1 and 2	For all women	Yes	1 and 2	For baby and mother
20-24	Married	Primary education	Primary education	Merchant	Merchant	4000	Urban	1	No									6	3	No		No		Prmigravida				No		No		Primigravida	Yes	2	No	No		Yes	Yes	2		Yes	2 and 4	STIs including HIV	1 and 2	For all women	Yes	1 and 2	For baby and mother
20-24	Married	Secondary education	Secondary education	House wife	others	15000	Urban	2	No									7	3	No		No		No		Yes	Abortion	No		No		Yes	Yes	10	No	No		Yes	Yes	1	Friends	Yes	Using family planning for spacin	Genetic disease	Smoking cigarette	For all women	Yes	1 and 2	For baby and mother
20-24	Married	Diploma and more	Diploma and more	student	Government employee	5000	Urban	1	No									5	1	No		No		Prmigravida				No		No		Primigravida	Yes	1	No	No		I don't know	I don't know	2		No		STIs including HIV	I don't know	For all women	Yes	1 and 2	For baby and mother
20-24	Married	Diploma and more	Diploma and more	House wife	Government employee	5000	Urban	1	No									6	2	No		No		Prmigravida				No		No		Primigravida	Yes	1.5	No	No		I don't know	I don't know	2		No		STIs including HIV	I don't know	For all women	Yes	1 and 2	For baby and mother
20-24	Married	Primary education	Secondary education	House wife	Merchant	1000	Urban	1	No									5	2	No		No		Prmigravida				No		No		Primigravida	Yes	3	No	No		I don't know	Yes	2		No		1 and 2	I don't know	For all women	Yes	1 and 2	For baby and mother
30-34	Married	Diploma and more	Diploma and more	House wife	Merchant	5000	Urban	3	Yes	2	2	0	No		2	20-24	2	4	1	Yes	Implants	Yes	Implants	No		No		No		No		Yes	Yes	1	No	No		Yes	Yes	1	Mass media(Radio, TV, newspaper,	Yes	Visiting health facility to seek	Diabtes mellitus	Being victim of gender based vio	For all women	Yes	1 and 2	For baby and mother
20-24	Married	Primary education	Primary education	House wife	Merchant	3000	Urban	2	Yes	1	1	0	No		1	15-19	1	6	2	No		Yes	Implants	No		No		No		No		Yes	Yes	1	No	No		Yes	Yes	2		Yes	Being screened and treated for S	STIs including HIV	I don't know	For all women	Yes	1 and 2	For baby and mother
25-29	Married	Diploma and more	Diploma and more	Government employee	Government employee	12000	Urban	2	Yes	1	1	0	No		1	20-24	2	6	1	No		Yes	Implants	No		No		No		No		Yes	Yes	2	No	No		Yes	Yes	2		Yes	Being screened and treated for S	Chronic hypertension	Smoking cigarette	For all women	Yes	1 and 2	For baby and mother
20-24	Married	Diploma and more	Secondary education	student	Merchant	4000	Urban	1	No									5	1	No		No		Prmigravida				No		No		Primigravida	Yes	1	No	No		Yes	Yes	2		No		I don't know	I don't know	I don't know	Yes	1 and 2	For baby and mother
25-29	Married	Primary education	Secondary education	House wife	Merchant	3000	Urban	3	Yes	1	1	0	No		1	20-24	2	7	2	Yes	Injectables	No		Yes	Antepartum hemorrhage	Yes	Preterm neonate	No		No		Yes	Yes	2	No	Yes	Counseling on spacing children u	Yes	Yes	2		No		I don't know	1 and 2	I don't know	No		I don't know
15-19	Married	Primary education	Primary education	House wife	others	5000	Urban	2	No									7	3	No		No		No		Yes	Abortion	No		No		Yes	Yes	3	No	No		I don't know	Yes	2		No		I don't know	1 and 2	I don't know	No		I don't know
25-29	Married	Diploma and more	Secondary education	Merchant	Driver	5000	Urban	2	Yes	1	1	0	No		1	20-24	2	9	5	No		Yes	Implants	No		No		No		No		Yes	Yes	2.5	No	No		Yes	Yes	2		Yes	Being screened and treated for c	STIs including HIV	1, 2, and 3	For all women	Yes	1 and 2	For baby and mother
20-24	Married	Diploma and more	Diploma and more	Government employee	Government employee	14000	Urban	1	No									6	3	Yes	Implants	No		Prmigravida				No		No		Primigravida	Yes	1	No	Yes	Counseling on spacing children u	Yes	Yes	2		Yes	Visiting health facility to seek	1 and 2	1 and 2	For women with chronic medical d	Yes	1 and 2	For baby and mother
>=35	Married	Diploma and more	Diploma and more	Government employee	Government employee	12000	Urban	4	Yes	3	3	0	No		3	20-24	2	5	1	Yes	Injectables	No		No		No		No		No		Yes	Yes	2	No	No		Yes	Yes	2		Yes	Using family planning for spacin	Chronic hypertension	I don't know	For women with chronic medical d	Yes	1 and 2	For baby and mother
20-24	Married	Primary education	Diploma and more	Merchant	Merchant	9000	Urban	2	Yes	1	1	0	No		1	20-24	2	6	1	No		No		No		Yes	Preterm neonate	No		No		Yes	Yes	2	No	No		Yes	Yes	2		No		I don't know	I don't know	I don't know	No		I don't know
20-24	Married	Secondary education	Secondary education	House wife	mason	2800	Urban	2	No									9	3	No		No		No		Yes	Stillbirth	No		No		Yes	Yes	4	No	Yes	Diet modification before concept	Yes	Yes	1	Health professionals inlcuding H	No		I don't know	I don't know	For all women	Yes	1 and 2	For baby and mother
25-29	Married	Read and write	Diploma and more	House wife	mason	5000	Urban	2	Yes	1	1	0	No		1	20-24	2	9	4	No		Yes	Implants	No		No		No		No		Yes	Yes	3	No	No		Yes	Yes	1	Mass media(Radio, TV, newspaper,	Yes	Using family planning for spacin	I don't know	Smoking cigarette	For all women	Yes	Improve maternal health	For mother only
25-29	Married	Primary education	Diploma and more	House wife	Government employee	15000	Urban	2	Yes	1	1	0	No		1	15-19	1	5	1	No		Yes	Implants	Yes	CS delivery	No		No		No		Yes	Yes	2	No	No		Yes	Yes	2		Yes	Planning pregnancy	1 and 2	I don't know	I don't know	Yes	1 and 2	For baby and mother
25-29	Married	Read and write	Secondary education	House wife	Driver	5000	Urban	3	Yes	2	2	2	No		2	15-19	1	6	2	No		Yes	Implants	No		No		No		No		Yes	Yes	1	No	No		I don't know	Yes	2		No		I don't know	I don't know	I don't know	No		I don't know
30-34	Married	Secondary education	Secondary education	House wife	Merchant	5000	Urban	2	Yes	1	1	0	No		1	20-24	2	6	2	No		Yes	Implants	No		No		No		No		Yes	Yes	1	No	No		Yes	Yes	1	Health professionals inlcuding H	Yes	Being screened and treated for c	STIs including HIV	I don't know	For all women	Yes	1 and 2	For baby and mother
25-29	Married	Secondary education	Diploma and more	Merchant	others	5000	Urban	1	No									7	2	No		No		Prmigravida				No		No		Primigravida	Yes	0.5	No	No		Yes	Yes	2		Yes	Being screened and treated for S	Chronic hypertension	I don't know	For teenagers	Yes	1 and 2	For baby and mother
20-24	Married	Diploma and more	Secondary education	House wife	Merchant	7000	Urban	1	No									6	3	No		No		Prmigravida				No		No		Primigravida	Yes	2.5	No	No		Yes	Yes	1	Mass media(Radio, TV, newspaper,	Yes	Being screened and treated for S	Chronic hypertension	1 and 2	For all women	Yes	1 and 2	For baby and mother
25-29	Married	Diploma and more	Diploma and more	Government employee	Government employee	16000	Urban	1	No									4	3	No		No		Prmigravida				No		No		Primigravida	Yes	3	No	No		Yes	Yes	1	Family members/relatives'	Yes	Planning pregnancy	Diabtes mellitus	1, 2, and 3	For all women	Yes	1 and 2	For baby and mother
>=35	Married	Read and write	Read and write	House wife	Merchant	6000	Urban	1	No									8	3	No		No		Prmigravida				No		No		Primigravida	Yes	2	No	No		Yes	Yes	2		Yes	Visiting health facility to seek	I don't know	I don't know	I don't know	No		I don't know
30-34	Married	Diploma and more	Diploma and more	Government employee	Government employee	8000	Urban	3	Yes	2	2	0	No		2	15-19	1	5	2	Yes	Injectables	No		No		No		No		No		Yes	Yes	1.5	No	No		Yes	Yes	2		Yes	Using family planning for spacin	Diabtes mellitus	1 and 2	For all women	Yes	1 and 2	For baby and mother
30-34	Married	Primary education	Primary education	House wife	Daily labourer	700	Urban	3	Yes	2	2	0	No		2	15-19	1	9	2	Yes	Pill	No		No		No		No		No		Yes	Yes	3	No	No		Yes	Yes	2		No		STIs including HIV	1 and 2	For all women	Yes	1 and 2	For baby and mother
25-29	Married	Primary education	Primary education	House wife	Daily labourer	700	Urban	1	No									6	2	No		No		Prmigravida				No		No		Primigravida	Yes	2.5	No	No		I don't know	Yes	2		No		I don't know	1 and 2	For all women	Yes	1 and 2	For baby and mother
25-29	Married	Primary education	Primary education	House wife	Daily labourer	900	Urban	3	Yes	2	2	0	No		2	15-19	1	9	3	Yes	Implants	Yes	Implants	No		No		No		No		Yes	Yes	2	No	Yes	Counseling on folic acid supplem	Yes	Yes	2		No		I don't know	I don't know	I don't know	No		I don't know
20-24	Married	Primary education	Primary education	House wife	Farmer	600	Rural	1	No									10	5	No		No		Prmigravida				No		No		Primigravida	Yes	4	No	No		I don't know	I don't know	2		No		I don't know	I don't know	I don't know	No		I don't know
25-29	Married	Primary education	Diploma and more	House wife	Teacher	5000	Urban	2	Yes	1	1	0	No		1	20-24	2	5	1	No		No		No		No		No		Yes	Chronic hypertension	Yes	Yes	3	No	No		Yes	Yes	2		Yes	Visiting health facility to seek	STIs including HIV	1 and 2	For reproductive age groups	Yes	Improve pregnancy outcome	For baby and mother
25-29	Married	Primary education	Primary education	House wife	others	650	Rural	2	Yes	1	1	0	No		1	20-24	2	10	4	Yes	Injectables	Yes	Injectables	No		No		No		No		Yes	Yes	15	No	No		I don't know	I don't know	1	Health professionals inlcuding H	No		STIs including HIV	1 and 2	For reproductive age groups	No		I don't know
25-29	Married	Read and write	Read and write	House wife	Daily labourer	4000	Urban	2	Yes	1	1	0	No		1	15-19	1	6	2	Yes	Injectables	Yes	Injectables	No		No		No		No		Yes	Yes	2	No	No		No	Yes	2		Yes	Being screened and treated for S	Chronic hypertension	1 and 2	For married couples	Yes	Reduces unplanned pregnancy	For baby and mother
20-24	Married	No formal education	Diploma and more	Merchant	Government employee	8000	Urban	1	No									6	2	No		No		Prmigravida				No		No		Primigravida	Yes	0.5	No	Yes	Diet modification before concept	Yes	Yes	1	Others	Yes	Being screened and treated for c	1 and 2	1, 2, and 3	For all women	Yes	1 and 2	For baby and mother
20-24	Married	Secondary education	Primary education	House wife	Merchant	7000	Urban	1	No									7	3	No		No		Prmigravida				No		No		Primigravida	Yes	2	No	No		Yes	Yes	1	Health professionals inlcuding H	Yes	Being screened and treated for S	I don't know	Smoking cigarette	For married couples	Yes	1 and 2	For baby and mother
20-24	Married	No formal education	Primary education	House wife	Farmer	750	Rural	1	No									10	4	No		No		Prmigravida				No		No		Primigravida	Yes	5	No	No		Yes	Yes	2		No		Diabtes mellitus	I don't know	I don't know	No		I don't know
15-19	Married	Secondary education	Secondary education	House wife	Merchant	2000	Urban	1	No									7	2	No		No		Prmigravida				No		No		Primigravida	Yes	1.5	No	No		Yes	Yes	1	Family members/relatives'	Yes	Visiting health facility to seek	I don't know	I don't know	For all women	Yes	1 and 2	For baby and mother
25-29	Married	Diploma and more	Diploma and more	Government employee	Government employee	10000	Urban	2	Yes	1	1	0	No		1	20-24	2	5	2	No		Yes	Implants	No		No		No		No		Yes	Yes	2	No	No		Yes	Yes	1	Mass media(Radio, TV, newspaper,	Yes	1, 2, and 3	Chronic hypertension	Drinking alcohol	For all women	Yes	1 and 2	For baby and mother
25-29	Married	Diploma and more	Diploma and more	Government employee	Government employee	4000	Urban	2	Yes	1	1	0	No		1	20-24	2	7	2	No		No		Yes	CS delivery	No		No		No		Yes	Yes	1	No	No		Yes	Yes	1	Mass media(Radio, TV, newspaper,	Yes	Visiting health facility to seek	STIs including HIV	Drinking alcohol	For all women	Yes	1 and 2	For baby and mother
20-24	Married	Secondary education	Diploma and more	House wife	Government employee	4000	Urban	1	No									4	1	No		No		Prmigravida				No		No		Primigravida	Yes	2	No	No		I don't know	Yes	1	Family members/relatives'	Yes	Being screened and treated for c	STIs including HIV	Drinking alcohol	For all women	Yes	1 and 2	For baby and mother
25-29	Married	Diploma and more	Diploma and more	House wife	Government employee	11000	Urban	2	Yes	1	1	0	No		1	15-19	1	7	3	No		No		Prmigravida				No		No		Yes	Yes	1.5	No	No		Yes	Yes	2		No		1, 2, and 3	1 and 2	For all women	Yes	1 and 2	For baby and mother
25-29	Married	Diploma and more	Primary education	Government employee	Merchant	4500	Urban	1	No									7	3	No		No		Prmigravida				No		No		Primigravida	Yes	3	No	No		Yes	Yes	1	Family members/relatives'	Yes	Visiting health facility to seek	STIs including HIV	1 and 2	For all women	Yes	1 and 2	For baby and mother
15-19	Married	Secondary education	Secondary education	student	Merchant	20000	Urban	1	No									7	3	No		No		Prmigravida				No		No		Primigravida	Yes	1	No	No		Yes	Yes	1	Family members/relatives'	No		Diabtes mellitus	1 and 2	For all women	Yes	1 and 2	For baby and mother
15-19	Married	Primary education	Secondary education	House wife	Merchant	3000	Urban	2	Yes	1	1	0	No		1	15-19	1	7	2	No		No		No		No		No		No		Yes	Yes	1	No	No		I don't know	I don't know	2		No		I don't know	I don't know	For women with previous pregnanc	No		I don't know
25-29	Married	Diploma and more	Diploma and more	Merchant	Merchant	9000	Urban	1	No									5	2	No		Yes	Implants	Prmigravida				No		No		Primigravida	Yes	2	No	No		Yes	Yes	1	Others	Yes	1, 2, and 3	Chronic hypertension	1 and 2	For all women	Yes	1 and 2	For baby and mother
20-24	Married	Secondary education	Diploma and more	House wife	Driver	3000	Urban	1	No									5	1	No		No		Prmigravida				No		No		Primigravida	Yes	2	No	No		No	Yes	2		Yes	Being screened and treated for c	STIs including HIV	1 and 2	For all women	Yes	1 and 2	For baby and mother
20-24	Married	Secondary education	Secondary education	House wife	Daily labourer	2000	Urban	2	Yes	1		1	No		1	20-24	2	3	1	No		No		No		Yes	Stillbirth	No		No		Yes	Yes	2	No	No		Yes	Yes	2		Yes	Being screened and treated for c	STIs including HIV	1 and 2	For all women	Yes	1 and 2	For baby and mother
25-29	Married	Primary education	Primary education	House wife	Merchant	5000	Urban	2	Yes	1	1	0	No		1	15-19	1	8	3	No		No		No		No		No		No		Yes	Yes	1.5	No	No		I don't know	Yes	2		No		Chronic hypertension	1 and 2	For all women	No		I don't know
30-34	Married	No formal education	No formal education	Merchant	Merchant	1000	Urban	4	Yes	3	3	0	No		3	15-19	1	6	2	No		No		No		No		No		No		Yes	Yes	1	No	No		I don't know	I don't know	2		No		I don't know	I don't know	I don't know	No		I don't know
25-29	Married	Primary education	Secondary education	House wife	others	5000	Urban	1	No									10	4	No		No		Prmigravida				No		No		Primigravida	Yes	2.5	No	No		Yes	Yes	2		No		I don't know	1 and 2	For all women	No		I don't know
25-29	Married	Secondary education	Secondary education	House wife	Driver	10000	Urban	3	Yes	2	2	0	No		2	20-24	2	6	1	Yes	Pill	Yes	Pill	No		No		No		No		Yes	Yes	2.5	No	No		Yes	Yes	2		No		I don't know	1 and 2	For women with chronic medical d	No		I don't know
30-34	Married	Diploma and more	Diploma and more	Government employee	Government employee	15000	Urban	3	Yes	2	2	0	No		2	20-24	2	9	4	No		No		No		No		No		No		Yes	Yes	2	No	No		Yes	Yes	2		Yes	Being screened and treated for c	1 and 2	1 and 2	For all women	Yes	1 and 2	For baby and mother
20-24	Married	Secondary education	Primary education	House wife	Driver	2000	Urban	2	Yes	1	1	0	No		1	15-19	1	5	2	No		Yes	Injectables	No		No		No		No		Yes	Yes	2	No	No		Yes	Yes	2		Yes	Being screened and treated for c	Chronic hypertension	1 and 2	For all women	Yes	1 and 2	For baby and mother
20-24	Married	Diploma and more	Secondary education	House wife	Government employee	10000	Urban	1	No									3	1	No		No		Prmigravida				No		No		Primigravida	Yes	2.5	No	No		I don't know	I don't know	2		No		I don't know	1 and 2	I don't know	No		I don't know
25-29	Married	Primary education	Primary education	House wife	others	18000	Urban	1	No									4	2	No		No		Prmigravida				No		No		Primigravida	Yes	1.5	No	No		I don't know	Yes	1	Family members/relatives'	No		I don't know	I don't know	I don't know	No		I don't know
15-19	Married	Secondary education	Secondary education	Merchant	Merchant	10000	Urban	1	No									3	1	No		No		Prmigravida				No		No		Primigravida	Yes	1	No	No		Yes	Yes	2		No		STIs including HIV	1 and 2	For all women	Yes	1 and 2	For baby and mother
30-34	Married	Primary education	Secondary education	House wife	Driver	8500	Urban	3	Yes	2	2	1	No		2	20-24	2	2	1	Yes	Implants	No		No		No		No		No		Yes	Yes	0.5	No	No		Yes	Yes	2		Yes	Being screened and treated for c	Epilepsy	Drinking alcohol	For all women	Yes	1 and 2	For baby and mother
25-29	Married	Primary education	Secondary education	House wife	Driver	3000	Rural	3	Yes	2	2	0	No		2	15-19	1	9	3	Yes	Implants	Yes	Implants	No		No		No		No		Yes	Yes	5	No	No		Yes	Yes	2		No		1 and 2	1 and 2	For all women	Yes	1 and 2	For mother only
20-24	Married	Diploma and more	Primary education	student	Merchant	5000	Rural	1	No									4	1	Yes	Pill	No		Prmigravida				No		No		Primigravida	Yes	5	No	No		Yes	Yes	1	Mass media(Radio, TV, newspaper,	Yes	Being screened and treated for c	2 and 4	I don't know	For all women	Yes	1 and 2	For baby and mother
25-29	Married	Primary education	Secondary education	House wife	others	8500	Urban	3	Yes	2	2	0	No		2	15-19	1	8	3	Yes	Implants	Yes	Injectables	No		No		No		No		Yes	Yes	1.5	No	No		I don't know	Yes	2		No		I don't know	I don't know	For all women	Yes	1 and 2	For baby and mother
20-24	Married	Primary education	Diploma and more	House wife	Government employee	2000	Urban	2	Yes	1	1	0	No		1	15-19	1	9	4	No		No		No		No		No		No		Yes	Yes	1	No	No		Yes	No	2		Yes	Being screened and treated for c	Chronic hypertension	I don't know	For all women	Yes	1 and 2	For baby and mother
20-24	Married	No formal education	Primary education	House wife	Merchant	5000	Urban	1	No									6	2	No		No		Prmigravida				No		No		Primigravida	Yes	2	No	No		I don't know	Yes	2		No		I don't know	I don't know	I don't know	No		I don't know
25-29	Married	Primary education	Primary education	House wife	Driver	1000	Urban	2	Yes	1	1	0	No		1	15-19	1	8	3	No		No		No		No		No		No		Yes	Yes	5	No	No		I don't know	Yes	2		No		STIs including HIV	1 and 2	For all women	Yes	1 and 2	For baby and mother
25-29	Married	Primary education	Primary education	House wife	Merchant	6500	Urban	1	No									8	4	No		No		Prmigravida				No		No		Primigravida	Yes	1.5	No	No		Yes	Yes	2		No		I don't know	1 and 2	For all women	No		I don't know
25-29	Married	Primary education	Secondary education	House wife	Government employee	2400	Urban	2	No									6	2	No		No		No		Yes	Abortion	No		No		Yes	Yes	2	No	No		Yes	Yes	2		No		I don't know	1 and 2	For all women	Yes	1 and 2	For baby and mother
25-29	Married	Primary education	Diploma and more	House wife	Merchant	1500	Urban	2	Yes	1	1	0	No		1	20-24	2	10	4	No		Yes	Intrauterine device	No		No		No		No		Yes	Yes	2	No	No		No	I don't know	2		No		I don't know	I don't know	I don't know	No		I don't know
20-24	Married	Secondary education	Primary education	House wife	Farmer	500	Urban	1	No									8	3	No		No		Prmigravida				No		No		Primigravida	Yes	1	No	No		No	Yes	2		Yes	Being screened and treated for S	STIs including HIV	I don't know	For all women	Yes	1 and 2	For baby and mother
25-29	Married	Secondary education	Secondary education	House wife	Merchant	9500	Urban	2	Yes	1	1	0	No		1	20-24	2	6	2	No		Yes	Injectables	No		No		No		No		Yes	Yes	0.5	No	No		Yes	Yes	2		No		I don't know	I don't know	For all women	Yes	1 and 2	For baby and mother
20-24	Married	Primary education	Primary education	Merchant	Merchant	4000	Rural	1	No									9	4	No		No		Prmigravida				No		No		Primigravida	Yes	15	No	No		Yes	I don't know	2		No		I don't know	I don't know	I don't know	No		I don't know
20-24	Married	Diploma and more	Diploma and more	House wife	Government employee	7000	Urban	3	Yes	1	1	0	No		1	15-19	1	6	2	Yes	Injectables	No		No		Yes	Abortion	No		No		Yes	Yes	2	No	No		Yes	Yes	2		Yes	2 and 3	Diabtes mellitus	Drinking alcohol	For all women	Yes	1 and 2	For baby and mother
25-29	Married	Primary education	Secondary education	House wife	Daily labourer	750	Urban	2	Yes	1	1	0	No		1	15-19	1	9	3	No		No		No		No		No		No		Yes	Yes	1	No	No		I don't know	I don't know	1	Health professionals inlcuding H	Yes	Visiting health facility to seek	I don't know	I don't know	For married couples	No		I don't know
25-29	Married	Read and write	Primary education	Daily labourer	Daily labourer	750	Urban	2	No									6	1	No		No		No		Yes	Abortion	No		No		Yes	Yes	1	No	Yes	Counseling on folic acid supplem	I don't know	I don't know	2		No		I don't know	I don't know	I don't know	No		I don't know
25-29	Married	Primary education	Secondary education	Government employee	others	5000	Urban	4	Yes	3	3	0	No		3	15-19	1	6	2	No		Yes	Implants	No		No		No		No		Yes	Yes	2.5	No	No		No	Yes	2		No		I don't know	1 and 2	For all women	Yes	1 and 2	For baby and mother
25-29	Married	Secondary education	Secondary education	Merchant	Merchant	10000	Urban	2	Yes	1	1	0	No		1	20-24	2	7	1	No		No		No		No		No		No		Yes	Yes	2	No	No		Yes	Yes	2		No		1, 2, and 3	1 and 2	For all women	Yes	1 and 2	For baby and mother
25-29	Married	Primary education	Primary education	House wife	Driver	5000	Urban	3	Yes	2	2	0	No		2	15-19	1	8	1	Yes	Implants	Yes	Implants	No		No		No		No		Yes	Yes	2	No	Yes	Diet modification before concept	I don't know	Yes	2		No		I don't know	I don't know	For all women	Yes	1 and 2	For baby and mother
25-29	Married	Primary education	Secondary education	House wife	Merchant	4500	Urban	1	No									7	3	No		No		Prmigravida				No		No		Primigravida	Yes	0.5	No	No		I don't know	Yes	2		No		I don't know	I don't know	For all women	Yes	1 and 2	For baby and mother
25-29	Married	Diploma and more	Diploma and more	House wife	Government employee	4500	Urban	2	Yes	1	1	0	No		1	15-19	1	5	1	No		No		No		No		No		No		Yes	Yes	1	No	No		Yes	Yes	1	Others	Yes	Visiting health facility to seek	Chronic hypertension	Drinking alcohol	For all women	Yes	1 and 2	For baby and mother
25-29	Married	Primary education	Secondary education	House wife	Driver	3500	Urban	3	Yes	1	1	0	No		1	20-24	2	5	1	No		Yes	Implants	No		Yes	Abortion	No		No		Yes	Yes	0.5	No	Yes	Diet modification before concept	No	Yes	2		Yes	Visiting health facility to seek	STIs including HIV	I don't know	For all women	Yes	1 and 2	For baby and mother
25-29	Married	Secondary education	No formal education	House wife	Daily labourer	350	Urban	2	Yes	1	1	0	No		1	20-24	2	8	2	Yes	Injectables	No		No		No		No		No		Yes	Yes	1.5	No	No		Yes	Yes	2		Yes	Planning pregnancy	STIs including HIV	I don't know	For all women	Yes	1 and 2	For baby and mother
20-24	Married	Diploma and more	Diploma and more	House wife	Merchant	10000	Urban	1	No									9	4	No		No		Prmigravida				No		No		Primigravida	Yes	0.5	No	No		Yes	Yes	1	Health professionals inlcuding H	Yes	Being screened and treated for S	STIs including HIV	Drinking alcohol	For all women	Yes	1 and 2	For baby and mother
[truncated: 74 more columns]
